# Supplementary material for: Environmental DNA metabarcoding reveals distinct fish assemblages supported by seagrass (Zostera marina and Zostera pacifica) beds in different geographic settings in Southern California
Source: PLoS One. 2023 Oct 5;18(10):e0286228. doi: 10.1371/journal.pone.0286228 (PMC10553302; doi:10.1371/journal.pone.0286228)
Supplement: S1 Table — (XLSX) [file pone.0286228.s004.xlsx]

## Sheet: S1 Table
S1 Table. Taxonomy Table After Decontamination and Site Occupancy Modeling. Read Counts. Taxonomic assignments made with FishCARD with Mammal and Avian Identifications from the Combined Database
Taxanomic Table	Amarillo_A_Fall_MiFish	Amarillo_A_Spring_MiFish	Amarillo_A_Summer_MiFish	Amarillo_A_Winter_MiFish	Amarillo_B_Fall_MiFish	Amarillo_B_Spring_MiFish	Amarillo_B_Summer_MiFish	Amarillo_B_Winter_MiFish	Amarillo_C_Fall_MiFish	Amarillo_C_Spring_MiFish	Amarillo_C_Summer_MiFish	Amarillo_C_Winter_MiFish	Big_Geiger_A_Fall_MiFish	Big_Geiger_A_Fall_Tech_Rep_2_MiFish	Big_Geiger_A_Fall_Tech_Rep_3_MiFish	Big_Geiger_A_Spring_MiFish	Big_Geiger_A_Summer_MiFish	Big_Geiger_A_Winter_MiFish	Big_Geiger_B_Fall_MiFish	Big_Geiger_B_Spring_MiFish	Big_Geiger_B_Summer_MiFish	Big_Geiger_B_Winter_MiFish	Big_Geiger_C_Fall_MiFish	Big_Geiger_C_Spring_MiFish	Big_Geiger_C_Summer_MiFish	Big_Geiger_C_Winter_MiFish	Inner_Newport_A_Fall_MiFish	Inner_Newport_A_Spring_MiFish	Inner_Newport_A_Summer_MiFish	Inner_Newport_A_Winter_MiFish	Inner_Newport_B_Fall_MiFish	Inner_Newport_B_Spring_MiFish	Inner_Newport_B_Summer_MiFish	Inner_Newport_B_Winter_MiFish	Inner_Newport_C_Fall_MiFish	Inner_Newport_C_Spring_MiFish	Inner_Newport_C_Summer_MiFish	Inner_Newport_C_Winter_MiFish	Outer_Newport_A_Fall_MiFish	Outer_Newport_A_Spring_MiFish	Outer_Newport_A_Summer_MiFish	Outer_Newport_A_Winter_MiFish	Outer_Newport_B_Fall_MiFish	Outer_Newport_B_Spring_MiFish	Outer_Newport_B_Summer_MiFish	Outer_Newport_B_Winter_MiFish	Outer_Newport_C_Fall_MiFish	Outer_Newport_C_Spring_MiFish	Outer_Newport_C_Summer_MiFish
Eukaryota;Chordata;Actinopteri;;Embiotocidae;Amphistichus/Hyperprosopon;Amphistichus sp./Hyperprosopon sp.	0	35016	0	0	0	4970	0	0	0	2796	0	0	0	0	0	0	0	0	0	0	0	0	0	0	0	0	0	0	0	0	0	0	0	0	0	0	0	0	0	0	0	0	0	0	0	0	0	0	0
Eukaryota;Chordata;Actinopteri;;Embiotocidae;Cymatogaster;Cymatogaster aggregata	0	6440	0	0	0	3353	0	0	0	1727	0	0	0	2436	0	0	0	0	0	0	0	0	0	0	0	0	0	7476	0	2603	23025	2492	0	5892	0	897	0	2982	2425	2252	128	0	0	2264	0	0	4534	3982	0
Eukaryota;Chordata;Actinopteri;;Embiotocidae;Embiotoca;Embiotoca caryi	0	53	0	0	0	0	0	0	0	0	0	0	0	0	0	0	0	0	0	0	0	0	0	0	0	0	0	0	0	0	0	0	0	0	0	0	0	0	0	0	0	0	0	0	0	0	0	0	0
Eukaryota;Chordata;Actinopteri;;Embiotocidae;Embiotoca;Embiotoca jacksoni	1172	18875	0	0	0	1398	0	0	0	8190	0	0	0	0	0	0	0	0	0	0	0	0	0	0	0	0	3537	0	2673	0	0	0	0	0	0	233	0	0	0	0	0	0	0	598	0	0	0	0	0
Eukaryota;Chordata;Actinopteri;;Embiotocidae;Phanerodon;Phanerodon furcatus	0	0	5054	2410	0	2567	16934	0	0	4893	2425	5542	0	0	0	0	0	0	0	0	0	0	0	0	0	0	0	0	0	0	0	0	0	0	0	0	0	0	2229	0	0	0	0	0	0	0	0	0	0
Eukaryota;Chordata;Actinopteri;;Malacanthidae;Caulolatilus;Caulolatilus princeps	0	0	0	0	0	0	0	0	0	0	0	0	0	0	0	0	330	0	0	0	0	0	0	0	0	0	0	0	0	0	0	0	0	0	0	0	0	0	0	0	0	0	0	0	0	0	0	0	0
Eukaryota;Chordata;Actinopteri;;Pomacentridae;Chromis;Chromis punctipinnis	0	0	0	0	0	0	0	0	0	0	0	0	535	916	1030	538	0	299	240	152	773	2357	207	903	1836	806	0	0	0	0	0	0	0	0	0	0	0	0	0	0	0	0	0	0	0	0	0	0	0
Eukaryota;Chordata;Actinopteri;;Pomacentridae;Hypsypops;Hypsypops rubicundus	0	0	0	0	0	0	0	0	0	0	0	0	1122	0	0	2125	0	0	658	432	0	0	0	0	0	0	0	0	0	0	0	0	0	0	0	0	0	0	0	0	0	0	0	0	0	3279	0	0	0
Eukaryota;Chordata;Actinopteri;;Sciaenidae;Cynoscion;Cynoscion parvipinnis	0	0	0	0	0	0	0	0	0	0	0	0	0	0	0	0	0	0	0	0	0	0	0	0	0	0	0	0	0	0	0	0	0	0	1423	0	0	0	0	0	0	0	0	0	0	0	0	0	0
Eukaryota;Chordata;Actinopteri;;Sciaenidae;Genyonemus;Genyonemus lineatus	0	0	0	0	0	0	0	0	0	1180	0	0	0	0	0	0	0	0	0	0	0	0	0	0	0	0	0	0	0	0	0	0	0	0	0	0	0	0	0	0	0	0	0	0	0	0	0	0	0
Eukaryota;Chordata;Actinopteri;;Sciaenidae;Genyonemus/Seriphus;Genyonemus lineatus/Seriphus politus	0	0	0	0	0	0	0	0	0	0	0	0	0	0	0	0	0	0	0	0	0	0	0	0	0	0	0	5395	11301	15	2598	1347	5365	0	0	1266	1141	0	0	659	2516	0	0	1534	11095	0	4142	5508	18945
Eukaryota;Chordata;Actinopteri;;Sciaenidae;Menticirrhus;Menticirrhus undulatus	0	0	0	0	0	2500	0	0	0	3405	0	0	0	0	0	0	0	0	0	0	0	0	0	0	0	0	0	491	3076	1052	0	344	0	0	0	0	0	0	0	565	0	0	0	0	0	0	0	1052	0
Eukaryota;Chordata;Actinopteri;;Sciaenidae;Umbrina;Umbrina roncador	0	1276	2296	0	0	0	0	0	0	0	0	0	0	0	0	0	0	0	0	0	0	0	0	0	0	0	0	0	3278	539	0	771	316	0	4928	198	0	1051	1431	339	369	72	3096	1077	2738	0	0	636	1047
Eukaryota;Chordata;Actinopteri;;Sphyraenidae;Sphyraena;Sphyraena argentea	0	0	0	0	0	0	0	0	0	0	0	0	0	4040	8096	11592	0	0	0	0	0	0	0	0	0	0	0	0	0	0	0	687	0	0	0	0	0	0	0	0	15	0	0	1871	0	0	0	2193	0
Eukaryota;Chordata;Actinopteri;Atheriniformes;Atherinopsidae;Atherinopsis;Atherinopsis californiensis	0	32518	2842	3358	4273	9470	0	24580	0	10338	0	29470	0	0	0	0	0	0	0	0	2690	9851	0	0	0	3035	42331	24217	20799	64769	33597	8342	15177	117127	31419	6467	10850	64248	22076	12402	2036	40784	42395	23490	20882	44357	36574	23487	24677
Eukaryota;Chordata;Actinopteri;Atheriniformes;Atherinopsidae;Leuresthes;Leuresthes tenuis	0	0	0	0	0	0	0	0	0	0	0	0	0	0	0	0	0	0	0	0	0	0	0	0	0	0	0	0	0	0	0	0	0	0	0	0	0	0	0	364	0	0	0	0	0	0	0	0	0
Eukaryota;Chordata;Actinopteri;Aulopiformes;Synodontidae;Synodus;Synodus lucioceps	0	0	0	0	4507	0	0	0	0	0	0	0	0	0	0	0	0	0	0	0	0	0	0	0	0	0	0	0	0	0	0	0	0	0	0	0	0	0	0	0	0	0	0	0	0	0	0	0	0
Eukaryota;Chordata;Actinopteri;Batrachoidiformes;Batrachoididae;Porichthys;Porichthys myriaster	0	0	0	0	0	0	0	0	0	0	0	0	0	0	0	0	0	0	0	0	0	0	0	0	0	0	0	0	0	0	0	0	0	0	0	0	0	0	0	0	2	0	0	0	0	0	0	0	0
Eukaryota;Chordata;Actinopteri;Beloniformes;Belonidae;Strongylura;Strongylura exilis	0	0	0	0	0	0	0	0	0	0	0	0	0	0	0	0	0	0	0	0	0	0	0	0	0	0	0	0	71	0	0	0	0	0	0	0	0	0	0	0	39	0	0	210	0	0	0	64	0
Eukaryota;Chordata;Actinopteri;Beloniformes;Exocoetidae;Cheilopogon;Cheilopogon pinnatibarbatus	0	0	0	0	0	0	0	0	0	0	0	0	0	15012	10712	18967	0	0	0	3084	0	0	0	2647	0	0	0	0	0	0	0	0	0	0	0	0	0	0	0	0	0	0	0	0	0	0	0	0	0
Eukaryota;Chordata;Actinopteri;Beloniformes;Exocoetidae;Cheilopogon;Cheilopogon sp.	0	0	0	0	0	0	0	0	0	0	0	0	0	4	0	0	0	0	0	0	0	0	0	0	0	0	0	0	0	0	0	0	0	0	0	0	0	0	0	0	0	0	0	0	0	0	0	0	0
Eukaryota;Chordata;Actinopteri;Blenniiformes;Blenniidae;Hypsoblennius;Hypsoblennius gentilis	0	0	0	0	0	0	0	0	0	0	0	0	0	0	0	0	0	0	0	0	0	0	0	0	0	0	0	0	1597	186	0	0	0	0	0	0	585	0	0	53	0	0	0	1435	0	0	2008	0	0
Eukaryota;Chordata;Actinopteri;Blenniiformes;Blenniidae;Hypsoblennius;Hypsoblennius jenkinsi	0	0	0	0	0	0	0	0	0	1640	0	0	0	0	0	0	0	0	0	0	0	0	0	0	0	0	0	0	0	0	0	865	0	0	0	0	927	0	0	630	58	0	0	0	0	0	0	0	0
Eukaryota;Chordata;Actinopteri;Blenniiformes;Clinidae;Gibbonsia;Gibbonsia elegans/montereyensis/metzi	0	0	0	0	0	0	0	0	0	0	0	0	3798	0	0	6338	0	5141	0	474	0	4672	5093	6529	0	5956	0	0	0	0	0	0	0	0	0	0	0	0	0	0	0	0	0	0	0	0	0	0	0
Eukaryota;Chordata;Actinopteri;Blenniiformes;Clinidae;Heterostichus;Heterostichus rostratus	0	0	0	2172	2959	0	0	0	0	1595	0	0	0	0	8002	2243	0	0	0	0	3211	0	1284	0	0	0	0	0	0	0	0	0	0	0	0	0	0	0	0	0	0	0	0	0	0	0	0	0	0
Eukaryota;Chordata;Actinopteri;Blenniiformes;Gobiesocidae;Gobiesox;Gobiesox rhessodon	0	0	0	0	0	0	2726	0	0	9848	0	0	0	0	0	4873	0	0	3036	606	0	0	0	0	0	0	0	0	0	0	0	0	0	0	0	0	0	0	0	0	0	0	0	0	0	0	0	0	0
Eukaryota;Chordata;Actinopteri;Blenniiformes;Labrisomidae;Labrisomus;Labrisomus xanti	0	0	0	0	0	0	0	0	0	0	0	0	0	0	0	0	0	0	588	0	0	0	0	638	0	0	0	0	0	0	0	0	0	0	0	0	0	0	0	0	0	0	0	0	0	0	0	0	0
Eukaryota;Chordata;Actinopteri;Blenniiformes;Labrisomidae;Paraclinus;Paraclinus integripinnis	0	0	0	0	0	0	3275	0	0	0	0	0	0	0	6697	3203	0	0	0	1031	0	8568	1288	0	0	0	0	0	0	0	0	0	0	0	0	0	0	0	0	0	0	0	0	556	0	0	0	0	0
Eukaryota;Chordata;Actinopteri;Carangiformes;Carangidae;Seriola;Seriola dorsalis	0	0	0	0	0	0	0	0	0	0	0	0	0	0	0	0	0	0	0	0	0	0	0	0	0	0	0	0	0	0	0	0	0	0	0	0	0	0	1968	23	0	0	0	0	1407	0	0	1007	1614
Eukaryota;Chordata;Actinopteri;Carangiformes;Carangidae;Trachurus;Trachurus symmetricus	841	3433	2804	3719	0	1190	12309	3376	685	1771	19023	0	0	0	0	0	4986	0	0	0	3743	0	0	0	5908	0	0	0	0	0	0	0	0	0	0	0	0	0	0	0	232	0	0	0	2809	0	0	0	0
Eukaryota;Chordata;Actinopteri;Centrarchiformes;Kyphosidae;Girella;Girella nigricans	0	0	0	0	0	0	0	0	0	0	0	0	4653	4413	0	0	2460	1877	2493	1303	0	15140	13426	2437	0	3240	0	0	0	0	0	0	0	0	0	0	0	0	0	0	0	0	0	0	0	0	0	0	0
Eukaryota;Chordata;Actinopteri;Centrarchiformes;Kyphosidae;Kyphosus;Kyphosus azureus	0	0	0	0	0	0	0	0	6848	0	0	0	0	0	0	0	0	0	1753	0	0	0	5277	0	0	0	0	0	0	0	0	0	709	0	0	0	0	0	0	0	0	0	0	799	0	0	0	3353	0
Eukaryota;Chordata;Actinopteri;Centrarchiformes;Kyphosidae;Medialuna;Medialuna californiensis	0	11390	0	0	4706	0	0	0	0	0	4073	0	4198	5513	0	6213	0	925	0	1053	2874	3279	4789	4720	0	0	0	1923	0	0	0	0	0	0	0	0	0	0	0	0	0	0	0	0	0	0	0	0	0
Eukaryota;Chordata;Actinopteri;Clupeiformes;Clupeidae;Sardinops;Sardinops sagax	16542	155601	16348	67391	46350	25740	36840	84193	81076	40566	47011	82009	0	5829	5613	3806	0	0	0	0	0	0	0	5678	0	0	0	0	0	631	0	689	0	0	0	1224	0	0	0	11	0	2646	0	1009	1668	2295	6299	2192	2398
Eukaryota;Chordata;Actinopteri;Clupeiformes;Engraulidae;Anchoa;Anchoa delicatissima	0	0	0	0	0	0	0	0	0	0	0	0	0	0	0	0	0	0	0	0	0	0	0	0	0	0	0	6737	8509	0	5725	2584	3145	2351	0	3598	1362	1183	749	3221	336	0	3799	11474	0	3026	3183	17136	2330
Eukaryota;Chordata;Actinopteri;Clupeiformes;Engraulidae;Engraulis;Engraulis mordax	0	7899	7630	0	1190	0	4437	0	0	764	16095	0	18625	10537	10070	5121	0	3525	0	1965	2319	11052	0	2891	17178	3239	0	0	0	0	0	0	0	0	0	0	0	0	0	0	15	0	0	1254	3909	0	0	4304	3305
Eukaryota;Chordata;Actinopteri;Cyprinodontiformes;Fundulidae;Fundulus;Fundulus parvipinnis	0	0	0	0	0	0	0	0	0	0	0	0	0	0	0	0	0	0	0	0	0	0	0	0	0	0	3384	1006	1902	580	8487	227	597	2538	665	5	0	618	914	111	66	0	2570	535	0	0	5336	0	370
Eukaryota;Chordata;Actinopteri;Gobiiformes;Gobiidae;Acanthogobius;Acanthogobius flavimanus	0	0	0	0	0	0	0	0	0	0	0	0	0	0	0	0	0	0	0	0	0	0	0	0	0	0	0	0	0	0	0	0	0	0	4707	0	0	0	0	0	0	0	0	0	0	0	0	0	0
Eukaryota;Chordata;Actinopteri;Gobiiformes;Gobiidae;Gillichthys;Gillichthys mirabilis	0	0	0	0	0	0	0	0	0	0	0	0	0	0	0	0	0	0	0	0	0	0	0	0	0	0	0	0	0	1169	0	0	0	0	0	0	0	0	0	0	0	3638	0	450	0	0	0	0	0
Eukaryota;Chordata;Actinopteri;Gobiiformes;Gobiidae;Lepidogobius;Lepidogobius lepidus	0	0	0	0	0	0	0	0	0	0	0	0	0	0	0	0	0	0	0	0	0	0	0	0	0	0	0	0	0	48	0	0	0	0	0	0	0	0	0	0	0	0	0	0	0	0	0	0	0
Eukaryota;Chordata;Actinopteri;Gobiiformes;Gobiidae;Quietula;Quietula y-cauda	0	0	0	0	0	0	0	0	0	0	0	0	0	0	0	0	0	0	0	0	0	0	0	0	0	0	33111	0	15356	7635	30436	627	8892	28713	12007	30	5950	5941	6310	584	667	757	17981	4016	3232	8646	9389	3959	0
Eukaryota;Chordata;Actinopteri;Gobiiformes;Gobiidae;Rhinogobiops;Rhinogobiops nicholsii	0	0	0	0	0	0	0	0	0	0	0	0	0	0	0	0	0	64	0	0	0	0	0	260	0	0	0	0	0	0	0	0	0	0	0	0	0	0	0	0	0	0	0	0	0	0	0	0	0
Eukaryota;Chordata;Actinopteri;Gobiiformes;Gobiidae;Typhlogobius;Typhlogobius californiensis	0	6276	0	0	0	0	0	0	0	0	0	0	0	0	0	0	0	0	0	0	0	0	0	0	0	0	0	0	0	0	0	0	0	0	0	0	0	0	0	0	0	0	0	0	0	0	0	0	0
Eukaryota;Chordata;Actinopteri;Labriformes;Labridae;Bodianus;Bodianus pulcher	1523	0	1789	0	0	2197	0	0	0	0	0	0	0	5719	13830	0	5030	0	0	0	6759	0	0	0	9052	4947	0	0	0	0	0	0	0	0	0	0	0	0	0	0	0	0	1748	570	0	0	0	0	0
Eukaryota;Chordata;Actinopteri;Labriformes;Labridae;Halichoeres;Halichoeres californica	0	0	608	0	0	0	5233	0	0	0	6153	0	65	4571	5626	7938	0	0	24	2088	0	0	0	1105	13060	0	0	0	0	0	0	0	0	0	0	0	0	0	0	0	0	0	0	0	0	0	0	0	0
Eukaryota;Chordata;Actinopteri;Labriformes;Labridae;Halichoeres;Halichoeres semicinctus	964	0	0	0	0	0	0	0	0	0	5418	0	28384	33486	40946	19134	31601	812	14059	4237	28717	0	46879	7537	70056	7000	0	0	0	0	0	0	0	0	0	0	0	0	0	0	0	0	725	692	0	0	0	0	0
Eukaryota;Chordata;Actinopteri;Lutjaniformes;Haemulidae;Anisotremus;Anisotremus davidsonii	0	6986	1722	0	0	2529	3394	1629	0	503	0	0	4465	13378	21444	9301	0	0	0	2279	0	0	6727	11122	0	0	0	0	3186	0	0	376	1817	0	0	1046	1776	0	32	1281	2672	0	0	1333	21637	0	3663	2714	3105
Eukaryota;Chordata;Actinopteri;Lutjaniformes;Haemulidae;Brachygenys;Brachygenys californiensis	0	8163	0	0	0	973	0	0	0	3922	0	0	0	0	0	0	2030	0	0	0	0	0	0	0	0	0	4218	2009	3330	0	11925	611	0	0	0	326	0	0	1909	1162	66	0	0	878	1762	0	452	2584	3859
Eukaryota;Chordata;Actinopteri;Mugiliformes;Mugilidae;Mugil;Mugil cephalus	0	0	0	0	0	0	0	0	0	0	0	0	0	0	0	0	0	0	0	0	0	0	0	0	0	0	0	0	1269	4037	1684	2216	434	12693	2784	897	548	7794	5173	1682	1205	7652	7691	1474	9028	7209	12182	3616	4821
Eukaryota;Chordata;Actinopteri;Perciformes;Scorpaenidae;Scorpaena;Scorpaena guttata	0	0	0	0	0	0	0	0	0	0	0	0	0	0	0	0	0	0	753	0	0	0	0	0	0	0	0	0	0	0	0	0	0	0	0	0	0	0	0	0	0	0	0	0	0	0	0	0	0
Eukaryota;Chordata;Actinopteri;Perciformes;Sebastidae;Sebastes;Sebastes paucispinis	0	0	0	0	0	0	0	0	0	0	0	0	0	0	0	0	0	0	0	0	0	0	0	0	0	0	0	0	0	1022	0	0	0	0	0	0	0	1893	0	0	0	0	1701	0	0	0	0	0	0
Eukaryota;Chordata;Actinopteri;Perciformes;Sebastidae;Sebastes;Sebastes sp.	0	0	0	0	0	0	0	0	0	0	0	0	0	0	0	2336	0	0	0	0	0	0	0	0	0	0	0	0	0	252	0	0	0	0	0	0	0	1530	0	0	0	0	0	0	0	0	0	0	0
Eukaryota;Chordata;Actinopteri;Perciformes;Serranidae;Paralabrax;Paralabrax clathratus	2094	13895	5953	0	2342	493	11835	6289	0	4337	16697	2332	11840	13670	20246	22112	11247	0	5617	3357	5717	8172	20189	17728	16886	6104	0	0	0	0	0	0	0	0	0	0	0	0	0	0	0	0	0	0	0	0	0	0	0
Eukaryota;Chordata;Actinopteri;Perciformes;Serranidae;Paralabrax;Paralabrax maculatofasciatus	0	0	0	0	0	0	0	0	0	0	0	0	0	0	0	0	0	0	0	0	0	0	0	0	0	0	17745	43338	11697	266	11123	13974	5361	0	17583	8384	6248	7046	6314	5598	1775	4745	24857	7149	3201	3034	22782	7150	4356
Eukaryota;Chordata;Actinopteri;Perciformes;Serranidae;Paralabrax;Paralabrax nebulifer	0	0	5371	0	0	902	2212	0	0	3024	2682	0	0	0	0	0	0	0	0	0	0	0	0	0	0	0	0	0	2055	0	0	0	0	0	0	1569	931	723	829	787	874	0	0	1467	0	0	47	0	0
Eukaryota;Chordata;Actinopteri;Pleuronectiformes;Cynoglossidae;Symphurus;Symphurus atricaudus	0	0	1590	0	3735	634	0	0	0	0	514	0	0	0	0	0	0	0	0	0	0	0	0	0	0	0	0	0	0	0	0	0	0	0	0	0	0	0	0	0	0	0	0	0	0	0	0	0	0
Eukaryota;Chordata;Actinopteri;Pleuronectiformes;Paralichthyidae;Citharichthys;Citharichthys sordidus	0	0	0	0	0	0	0	0	0	0	0	0	0	0	0	0	0	0	0	1177	0	0	0	0	0	0	0	0	0	0	0	0	0	0	0	0	0	875	0	0	0	0	0	0	0	0	0	0	0
Eukaryota;Chordata;Actinopteri;Pleuronectiformes;Paralichthyidae;Citharichthys;Citharichthys sordidus/xanthostigma	0	0	2459	0	0	0	0	0	0	2833	0	0	0	0	0	0	0	0	0	0	0	0	0	0	0	0	0	0	0	0	0	0	0	0	0	0	0	0	0	0	0	0	0	0	0	0	0	0	0
Eukaryota;Chordata;Actinopteri;Pleuronectiformes;Paralichthyidae;Citharichthys;Citharichthys stigmaeus	2684	0	1886	1307	2242	1899	3762	8185	0	5128	0	0	0	0	0	0	0	0	0	0	0	0	0	0	0	0	0	0	0	0	0	0	0	0	0	0	0	0	0	0	0	0	0	607	0	0	0	0	0
Eukaryota;Chordata;Actinopteri;Pleuronectiformes;Paralichthyidae;Paralichthys;Paralichthys californicus	939	0	0	0	0	1497	0	0	0	1820	0	0	0	2150	0	0	0	0	0	0	0	0	0	0	0	0	0	0	0	243	0	1832	874	6074	0	520	0	1253	0	17	0	0	0	184	0	0	726	2685	0
Eukaryota;Chordata;Actinopteri;Pleuronectiformes;Paralichthyidae;Xystreurys;Xystreurys liolepis	1011	0	0	0	0	0	1944	0	6	0	0	0	0	0	0	0	0	0	0	0	0	0	0	0	0	0	0	0	0	0	0	0	0	0	0	0	0	0	0	0	0	0	0	0	0	0	0	780	0
Eukaryota;Chordata;Actinopteri;Pleuronectiformes;Pleuronectidae;Pleuronichthys;Pleuronichthys guttulatus	0	0	0	0	0	0	0	0	0	0	0	0	0	0	0	0	0	0	0	0	0	0	0	0	0	0	0	2016	4592	0	0	480	0	0	0	0	0	2080	0	0	0	0	6445	2140	0	2603	210	2256	0
Eukaryota;Chordata;Actinopteri;Pleuronectiformes;Pleuronectidae;Pleuronichthys;Pleuronichthys ritteri	0	0	0	0	0	0	0	0	0	0	0	0	0	0	0	0	0	0	0	0	0	0	0	0	0	0	0	0	0	0	0	0	0	0	0	0	0	0	0	0	0	0	0	0	0	0	1064	0	0
Eukaryota;Chordata;Actinopteri;Pleuronectiformes;Pleuronectidae;Pleuronichthys;Pleuronichthys verticalis	0	0	0	0	0	0	686	0	0	0	0	0	0	0	0	0	0	0	0	0	0	0	0	0	0	0	0	0	0	0	0	0	0	0	0	0	0	0	0	0	0	0	0	0	0	0	0	0	0
Eukaryota;Chordata;Actinopteri;Scombriformes;Scombridae;Sarda;Sarda chiliensis	0	0	0	0	0	0	0	0	0	0	0	0	0	0	0	0	0	0	0	0	0	0	0	0	0	0	0	0	0	4	0	0	0	0	0	0	0	0	0	0	0	0	0	0	0	0	0	0	0
Eukaryota;Chordata;Actinopteri;Scombriformes;Scombridae;Scomber;Scomber japonicus	1085	0	2090	0	7074	0	4780	0	13898	0	0	0	0	1247	29507	0	0	0	0	235	0	0	0	4312	0	0	0	0	0	0	0	0	0	0	0	0	0	0	0	0	0	0	0	0	0	0	0	0	1946
Eukaryota;Chordata;Actinopteri;Scombriformes;Scombridae;Thunnus;Thunnus alalunga	0	0	0	0	0	0	0	0	0	0	0	0	0	0	0	0	0	0	0	0	0	0	0	0	0	0	0	0	3350	0	0	0	0	0	2360	0	323	0	1378	0	0	0	0	0	0	0	4185	0	0
Eukaryota;Chordata;Actinopteri;Scombriformes;Scombridae;Thunnus;Thunnus sp.	0	0	0	0	0	0	0	0	0	0	0	0	0	0	0	0	0	0	0	0	0	0	0	0	0	0	0	0	0	0	11313	0	0	0	0	0	0	0	140	0	0	0	3133	0	0	0	10937	0	0
Eukaryota;Chordata;Actinopteri;Scombriformes;Stromateidae;Peprilus;Peprilus simillimus	0	0	0	0	0	0	0	0	0	0	2471	0	0	0	0	0	0	0	0	0	0	0	0	0	0	0	0	0	0	0	0	0	0	0	0	0	0	0	0	0	0	0	0	0	0	0	0	0	0
Eukaryota;Chordata;Actinopteri;Syngnathiformes;Syngnathidae;Syngnathus;Syngnathus leptorhynchus	0	0	0	1294	0	0	0	11199	0	0	0	0	4938	0	0	0	0	0	0	0	0	0	0	0	0	0	0	0	0	0	0	0	0	1476	0	0	0	0	0	0	0	0	0	0	0	0	0	0	0
Eukaryota;Chordata;Chondrichthyes;;Platyrhinidae;Platyrhinoidis;Platyrhinoidis triseriata	0	0	0	0	0	0	0	0	0	5	0	0	0	0	0	0	0	0	0	0	0	0	0	0	0	0	0	0	0	0	0	0	0	0	0	0	0	0	0	0	0	0	0	0	0	0	0	0	0
Eukaryota;Chordata;Chondrichthyes;Carcharhiniformes;Triakidae;Mustelus;Mustelus californicus	0	0	0	0	0	0	0	0	0	0	0	0	0	0	0	0	0	0	0	0	0	0	0	0	0	0	0	0	0	0	0	0	0	0	0	0	0	0	0	5	0	0	0	0	0	0	0	0	0
Eukaryota;Chordata;Chondrichthyes;Carcharhiniformes;Triakidae;Triakis;Triakis semifasciata	0	0	0	0	13	0	0	34	0	0	0	0	23	0	0	0	0	0	27	0	0	0	0	0	0	0	0	0	0	0	55	0	0	0	0	0	0	0	0	0	0	0	0	0	0	0	0	0	0
Eukaryota;Chordata;Chondrichthyes;Heterodontiformes;Heterodontidae;Heterodontus;Heterodontus francisci	0	0	0	0	0	0	0	0	0	0	0	0	0	0	181	0	0	0	0	0	57	0	0	0	0	0	0	0	0	0	0	0	0	0	0	0	0	0	0	0	0	0	0	0	0	0	0	0	0
Eukaryota;Chordata;Chondrichthyes;Myliobatiformes;Dasyatidae;Hypanus;Hypanus dipterurus	0	0	0	0	0	0	0	0	0	0	0	0	0	0	0	0	0	0	0	0	0	0	0	0	0	0	0	0	0	0	0	0	0	0	0	0	0	0	0	0	0	0	15	0	0	0	0	0	29
Eukaryota;Chordata;Chondrichthyes;Myliobatiformes;Myliobatidae;Myliobatis;Myliobatis californica	0	0	0	0	0	16	6	0	0	41	0	0	0	9204	17630	7216	50	0	0	2295	162	0	0	7186	576	0	0	41	26	4	0	40	47	0	400	19	23	0	0	37	20	0	0	111	119	0	0	143	135
Eukaryota;Chordata;Chondrichthyes;Myliobatiformes;Urolophidae;Urobatis;Urobatis halleri	0	53	0	0	0	9	0	0	0	0	0	0	12733	0	152	35	0	0	9867	18	0	0	15351	48	0	9	55	84	170	50	267	30	48	204	180	49	61	108	139	30	35	147	253	86	245	80	239	91	286
Eukaryota;Chordata;Chondrichthyes;Pristiformes/Rhiniformes group;Rhinobatidae;Pseudobatos;Pseudobatos productus	0	0	0	0	0	0	0	0	0	0	0	0	55	43	63	0	0	0	44	10	0	0	0	14	0	0	0	0	0	0	59	0	0	0	0	0	0	0	7	0	0	0	0	0	0	0	0	0	5
Eukaryota;Chordata;Chondrichthyes;Rajiformes;Rajidae;Raja;Beringraja inornata	0	27	9	0	0	0	0	0	0	0	0	0	0	0	0	0	0	0	0	0	0	0	0	0	0	0	0	0	0	0	0	0	0	0	0	0	0	0	0	0	0	0	0	0	0	0	0	0	0
[truncated: 13 more columns]

## Sheet: S2 Table
S2 Table. Taxonomy Table After Decontamination and Site Occupancy Modeling. Values have been noramlized to eDNA index scores. Taxonomic assignments made with FishCARD with Mammal and Avian Identifications from the Combined Database
Taxonomic Path	Amarillo_A_Fall_MiFish	Amarillo_A_Spring_MiFish	Amarillo_A_Summer_MiFish	Amarillo_A_Winter_MiFish	Amarillo_B_Fall_MiFish	Amarillo_B_Spring_MiFish	Amarillo_B_Summer_MiFish	Amarillo_B_Winter_MiFish	Amarillo_C_Fall_MiFish	Amarillo_C_Spring_MiFish	Amarillo_C_Summer_MiFish	Amarillo_C_Winter_MiFish	Big_Geiger_A_Fall_MiFish	Big_Geiger_A_Fall_Tech_Rep_2_MiFish	Big_Geiger_A_Fall_Tech_Rep_3_MiFish	Big_Geiger_A_Spring_MiFish	Big_Geiger_A_Summer_MiFish	Big_Geiger_A_Winter_MiFish	Big_Geiger_B_Fall_MiFish	Big_Geiger_B_Spring_MiFish	Big_Geiger_B_Summer_MiFish	Big_Geiger_B_Winter_MiFish	Big_Geiger_C_Fall_MiFish	Big_Geiger_C_Spring_MiFish	Big_Geiger_C_Summer_MiFish	Big_Geiger_C_Winter_MiFish	Inner_Newport_A_Fall_MiFish	Inner_Newport_A_Spring_MiFish	Inner_Newport_A_Summer_MiFish	Inner_Newport_A_Winter_MiFish	Inner_Newport_B_Fall_MiFish	Inner_Newport_B_Spring_MiFish	Inner_Newport_B_Summer_MiFish	Inner_Newport_B_Winter_MiFish	Inner_Newport_C_Fall_MiFish	Inner_Newport_C_Spring_MiFish	Inner_Newport_C_Summer_MiFish	Inner_Newport_C_Winter_MiFish	Outer_Newport_A_Fall_MiFish	Outer_Newport_A_Spring_MiFish	Outer_Newport_A_Summer_MiFish	Outer_Newport_A_Winter_MiFish	Outer_Newport_B_Fall_MiFish	Outer_Newport_B_Spring_MiFish	Outer_Newport_B_Summer_MiFish	Outer_Newport_B_Winter_MiFish	Outer_Newport_C_Fall_MiFish	Outer_Newport_C_Spring_MiFish	Outer_Newport_C_Summer_MiFish
Eukaryota;Chordata;Actinopteri;;Embiotocidae;Amphistichus/Hyperprosopon;Amphistichus sp./Hyperprosopon sp.	0	1	0	0	0	0.694246	0	0	0	0.217569	0	0	0	0	0	0	0	0	0	0	0	0	0	0	0	0	0	0	0	0	0	0	0	0	0	0	0	0	0	0	0	0	0	0	0	0	0	0	0
Eukaryota;Chordata;Actinopteri;;Embiotocidae;Cymatogaster;Cymatogaster aggregata	0	0.113394	0	0	0	0.288776	0	0	0	0.0828557	0	0	0	0.111571	0	0	0	0	0	0	0	0	0	0	0	0	0	0.458596	0	0.181981	1	0.377315	0	0.200767	0	0.196807	0	0.180599	0.273671	0.403939	0.0586702	0	0	0.184752	0	0	0.216011	0.240765	0
Eukaryota;Chordata;Actinopteri;;Embiotocidae;Embiotoca;Embiotoca caryi	0	0.00327634	0	0	0	0	0	0	0	0	0	0	0	0	0	0	0	0	0	0	0	0	0	0	0	0	0	0	0	0	0	0	0	0	0	0	0	0	0	0	0	0	0	0	0	0	0	0	0
Eukaryota;Chordata;Actinopteri;;Embiotocidae;Embiotoca;Embiotoca jacksoni	0.332951	0.447687	0	0	0	0.162188	0	0	0	0.529295	0	0	0	0	0	0	0	0	0	0	0	0	0	0	0	0	0.277956	0	0.22223	0	0	0	0	0	0	0.0688633	0	0	0	0	0	0	0	0.0657353	0	0	0	0	0
Eukaryota;Chordata;Actinopteri;;Embiotocidae;Phanerodon;Phanerodon furcatus	0	0	0.544643	0.192384	0	0.236443	1	0	0	0.25106	0.128809	0.302511	0	0	0	0	0	0	0	0	0	0	0	0	0	0	0	0	0	0	0	0	0	0	0	0	0	0	0.26903	0	0	0	0	0	0	0	0	0	0
Eukaryota;Chordata;Actinopteri;;Malacanthidae;Caulolatilus;Caulolatilus princeps	0	0	0	0	0	0	0	0	0	0	0	0	0	0	0	0	0.381889	0	0	0	0	0	0	0	0	0	0	0	0	0	0	0	0	0	0	0	0	0	0	0	0	0	0	0	0	0	0	0	0
Eukaryota;Chordata;Actinopteri;;Pomacentridae;Chromis;Chromis punctipinnis	0	0	0	0	0	0	0	0	0	0	0	0	0.0908648	0.11179	0.0830838	0.0654684	0	0.370442	0.0992309	0.0952406	0.220252	0.592231	0.0278683	0.192179	0.221688	0.37607	0	0	0	0	0	0	0	0	0	0	0	0	0	0	0	0	0	0	0	0	0	0	0
Eukaryota;Chordata;Actinopteri;;Pomacentridae;Hypsypops;Hypsypops rubicundus	0	0	0	0	0	0	0	0	0	0	0	0	0.268602	0	0	0.364488	0	0	0.383474	0.381538	0	0	0	0	0	0	0	0	0	0	0	0	0	0	0	0	0	0	0	0	0	0	0	0	0	1	0	0	0
Eukaryota;Chordata;Actinopteri;;Sciaenidae;Cynoscion;Cynoscion parvipinnis	0	0	0	0	0	0	0	0	0	0	0	0	0	0	0	0	0	0	0	0	0	0	0	0	0	0	0	0	0	0	0	0	0	0	1	0	0	0	0	0	0	0	0	0	0	0	0	0	0
Eukaryota;Chordata;Actinopteri;;Sciaenidae;Genyonemus;Genyonemus lineatus	0	0	0	0	0	0	0	0	0	1	0	0	0	0	0	0	0	0	0	0	0	0	0	0	0	0	0	0	0	0	0	0	0	0	0	0	0	0	0	0	0	0	0	0	0	0	0	0	0
Eukaryota;Chordata;Actinopteri;;Sciaenidae;Genyonemus/Seriphus;Genyonemus lineatus/Seriphus politus	0	0	0	0	0	0	0	0	0	0	0	0	0	0	0	0	0	0	0	0	0	0	0	0	0	0	0	0.210064	0.442727	0.000665647	0.0716209	0.129456	0.481044	0	0	0.176312	0.143743	0	0	0.0750297	0.732012	0	0	0.0794583	0.51153	0	0.125258	0.211391	1
Eukaryota;Chordata;Actinopteri;;Sciaenidae;Menticirrhus;Menticirrhus undulatus	0	0	0	0	0	1	0	0	0	0.758717	0	0	0	0	0	0	0	0	0	0	0	0	0	0	0	0	0	0.139886	0.881736	0.341587	0	0.241906	0	0	0	0	0	0	0	0.470683	0	0	0	0	0	0	0	0.295421	0
Eukaryota;Chordata;Actinopteri;;Sciaenidae;Umbrina;Umbrina roncador	0	0.0592823	0.610445	0	0	0	0	0	0	0	0	0	0	0	0	0	0	0	0	0	0	0	0	0	0	0	0	0	0.533825	0.0994289	0	0.308022	0.11778	0	1	0.114626	0	0.16795	0.426116	0.160442	0.446277	0.0189737	0.421727	0.2319	0.524745	0	0	0.101466	0.229733
Eukaryota;Chordata;Actinopteri;;Sphyraenidae;Sphyraena;Sphyraena argentea	0	0	0	0	0	0	0	0	0	0	0	0	0	0.313693	0.415496	0.897481	0	0	0	0	0	0	0	0	0	0	0	0	0	0	0	0.176344	0	0	0	0	0	0	0	0	0.0116559	0	0	0.258843	0	0	0	0.224791	0
Eukaryota;Chordata;Actinopteri;Atheriniformes;Atherinopsidae;Atherinopsis;Atherinopsis californiensis	0	0.126447	0.0632423	0.0553527	0.0723471	0.180118	0	0.237339	0	0.109533	0	0.33217	0	0	0	0	0	0	0	0	0.0635245	0.205145	0	0	0	0.117366	0.545375	0.328066	0.283493	1	0.322241	0.278937	0.473457	0.881386	0.533618	0.313351	0.475565	0.859304	0.550197	0.491269	0.206094	0.899534	0.483341	0.423328	0.334962	0.795416	0.38481	0.313617	0.453187
Eukaryota;Chordata;Actinopteri;Atheriniformes;Atherinopsidae;Leuresthes;Leuresthes tenuis	0	0	0	0	0	0	0	0	0	0	0	0	0	0	0	0	0	0	0	0	0	0	0	0	0	0	0	0	0	0	0	0	0	0	0	0	0	0	0	0.199452	0	0	0	0	0	0	0	0	0
Eukaryota;Chordata;Actinopteri;Aulopiformes;Synodontidae;Synodus;Synodus lucioceps	0	0	0	0	1	0	0	0	0	0	0	0	0	0	0	0	0	0	0	0	0	0	0	0	0	0	0	0	0	0	0	0	0	0	0	0	0	0	0	0	0	0	0	0	0	0	0	0	0
Eukaryota;Chordata;Actinopteri;Batrachoidiformes;Batrachoididae;Porichthys;Porichthys myriaster	0	0	0	0	0	0	0	0	0	0	0	0	0	0	0	0	0	0	0	0	0	0	0	0	0	0	0	0	0	0	0	0	0	0	0	0	0	0	0	0	1	0	0	0	0	0	0	0	0
Eukaryota;Chordata;Actinopteri;Beloniformes;Belonidae;Strongylura;Strongylura exilis	0	0	0	0	0	0	0	0	0	0	0	0	0	0	0	0	0	0	0	0	0	0	0	0	0	0	0	0	0.245135	0	0	0	0	0	0	0	0	0	0	0	1	0	0	0.958653	0	0	0	0.216471	0
Eukaryota;Chordata;Actinopteri;Beloniformes;Exocoetidae;Cheilopogon;Cheilopogon pinnatibarbatus	0	0	0	0	0	0	0	0	0	0	0	0	0	0.793773	0.374371	1	0	0	0	0.837231	0	0	0	0.244076	0	0	0	0	0	0	0	0	0	0	0	0	0	0	0	0	0	0	0	0	0	0	0	0	0
Eukaryota;Chordata;Actinopteri;Beloniformes;Exocoetidae;Cheilopogon;Cheilopogon sp.	0	0	0	0	0	0	0	0	0	0	0	0	0	1	0	0	0	0	0	0	0	0	0	0	0	0	0	0	0	0	0	0	0	0	0	0	0	0	0	0	0	0	0	0	0	0	0	0	0
Eukaryota;Chordata;Actinopteri;Blenniiformes;Blenniidae;Hypsoblennius;Hypsoblennius gentilis	0	0	0	0	0	0	0	0	0	0	0	0	0	0	0	0	0	0	0	0	0	0	0	0	0	0	0	0	0.392164	0.051738	0	0	0	0	0	0	0.461955	0	0	0.0378239	0	0	0	0.465918	0	0	0.380629	0	0
Eukaryota;Chordata;Actinopteri;Blenniiformes;Blenniidae;Hypsoblennius;Hypsoblennius jenkinsi	0	0	0	0	0	0	0	0	0	0.111743	0	0	0	0	0	0	0	0	0	0	0	0	0	0	0	0	0	0	0	0	0	0.186003	0	0	0	0	0.261293	0	0	0.160486	0.0377558	0	0	0	0	0	0	0	0
Eukaryota;Chordata;Actinopteri;Blenniiformes;Clinidae;Gibbonsia;Gibbonsia elegans/montereyensis/metzi	0	0	0	0	0	0	0	0	0	0	0	0	0.101275	0	0	0.121089	0	1	0	0.0466295	0	0.184305	0.107651	0.218157	0	0.436306	0	0	0	0	0	0	0	0	0	0	0	0	0	0	0	0	0	0	0	0	0	0	0
Eukaryota;Chordata;Actinopteri;Blenniiformes;Clinidae;Heterostichus;Heterostichus rostratus	0	0	0	0.0474568	0.066407	0	0	0	0	0.0224002	0	0	0	0	0.0709099	0.0299853	0	0	0	0	0.10051	0	0.0189904	0	0	0	0	0	0	0	0	0	0	0	0	0	0	0	0	0	0	0	0	0	0	0	0	0	0
Eukaryota;Chordata;Actinopteri;Blenniiformes;Gobiesocidae;Gobiesox;Gobiesox rhessodon	0	0	0	0	0	0	0.318578	0	0	1	0	0	0	0	0	0.471017	0	0	0.997076	0.301608	0	0	0	0	0	0	0	0	0	0	0	0	0	0	0	0	0	0	0	0	0	0	0	0	0	0	0	0	0
Eukaryota;Chordata;Actinopteri;Blenniiformes;Labrisomidae;Labrisomus;Labrisomus xanti	0	0	0	0	0	0	0	0	0	0	0	0	0	0	0	0	0	0	1	0	0	0	0	0.558504	0	0	0	0	0	0	0	0	0	0	0	0	0	0	0	0	0	0	0	0	0	0	0	0	0
Eukaryota;Chordata;Actinopteri;Blenniiformes;Labrisomidae;Paraclinus;Paraclinus integripinnis	0	0	0	0	0	0	0.1651	0	0	0	0	0	0	0	0.185095	0.133549	0	0	0	0.221347	0	0.737644	0.0594145	0	0	0	0	0	0	0	0	0	0	0	0	0	0	0	0	0	0	0	0	0.0414243	0	0	0	0	0
Eukaryota;Chordata;Actinopteri;Carangiformes;Carangidae;Seriola;Seriola dorsalis	0	0	0	0	0	0	0	0	0	0	0	0	0	0	0	0	0	0	0	0	0	0	0	0	0	0	0	0	0	0	0	0	0	0	0	0	0	0	1	0.0185752	0	0	0	0	0.460145	0	0	0.274144	0.604319
Eukaryota;Chordata;Actinopteri;Carangiformes;Carangidae;Trachurus;Trachurus symmetricus	0.0752659	0.0256514	0.119899	0.117798	0	0.0434918	0.288419	0.0626386	0.0170448	0.0360563	0.400934	0	0	0	0	0	0.223492	0	0	0	0.169849	0	0	0	0.113609	0	0	0	0	0	0	0	0	0	0	0	0	0	0	0	0.0451261	0	0	0	0.0865822	0	0	0	0
Eukaryota;Chordata;Actinopteri;Centrarchiformes;Kyphosidae;Girella;Girella nigricans	0	0	0	0	0	0	0	0	0	0	0	0	0.120789	0.0823177	0	0	0.105827	0.35544	0.157547	0.124789	0	0.581448	0.276274	0.0792733	0	0.231064	0	0	0	0	0	0	0	0	0	0	0	0	0	0	0	0	0	0	0	0	0	0	0
Eukaryota;Chordata;Actinopteri;Centrarchiformes;Kyphosidae;Kyphosus;Kyphosus azureus	0	0	0	0	0	0	0	0	1	0	0	0	0	0	0	0	0	0	0.677415	0	0	0	0.663995	0	0	0	0	0	0	0	0	0	0.249419	0	0	0	0	0	0	0	0	0	0	0.162379	0	0	0	0.504888	0
Eukaryota;Chordata;Actinopteri;Centrarchiformes;Kyphosidae;Medialuna;Medialuna californiensis	0	0.156643	0	0	0.281801	0	0	0	0	0	0.158	0	0.208995	0.197217	0	0.221616	0	0.335925	0	0.193401	0.240037	0.241504	0.188989	0.29445	0	0	0	0.0921346	0	0	0	0	0	0	0	0	0	0	0	0	0	0	0	0	0	0	0	0	0
Eukaryota;Chordata;Actinopteri;Clupeiformes;Clupeidae;Sardinops;Sardinops sagax	0.652684	0.512579	0.308187	0.941077	0.664819	0.414745	0.380568	0.688697	0.889417	0.364114	0.436823	0.783083	0	0.0499475	0.0317898	0.0325186	0	0	0	0	0	0	0	0.0848453	0	0	0	0	0	0.0082533	0	0.0195173	0	0	0	0.0502429	0	0	0	0.000369135	0	0.0494405	0	0.0154046	0.0226665	0.0348643	0.056145	0.0247958	0.0373078
Eukaryota;Chordata;Actinopteri;Clupeiformes;Engraulidae;Anchoa;Anchoa delicatissima	0	0	0	0	0	0	0	0	0	0	0	0	0	0	0	0	0	0	0	0	0	0	0	0	0	0	0	0.398865	0.506869	0	0.239979	0.377613	0.428779	0.0773179	0	0.761917	0.260901	0.0691497	0.0815827	0.557617	0.148643	0	0.18929	0.903705	0	0.237148	0.146362	1	0.187008
Eukaryota;Chordata;Actinopteri;Clupeiformes;Engraulidae;Engraulis;Engraulis mordax	0	0.082999	0.458802	0	0.0544444	0	0.146202	0	0	0.0218736	0.477033	0	0.708442	0.287998	0.181918	0.139563	0	0.97808	0	0.275745	0.147981	0.621926	0	0.137795	0.464523	0.338463	0	0	0	0	0	0	0	0	0	0	0	0	0	0	0.00410295	0	0	0.0610673	0.169436	0	0	0.155297	0.164011
Eukaryota;Chordata;Actinopteri;Cyprinodontiformes;Fundulidae;Fundulus;Fundulus parvipinnis	0	0	0	0	0	0	0	0	0	0	0	0	0	0	0	0	0	0	0	0	0	0	0	0	0	0	0.53559	0.167419	0.318475	0.110009	1	0.0932454	0.228789	0.234621	0.138748	0.00297621	0	0.101541	0.27984	0.0540152	0.0820723	0	0.359946	0.118444	0	0	0.689693	0	0.0834742
Eukaryota;Chordata;Actinopteri;Gobiiformes;Gobiidae;Acanthogobius;Acanthogobius flavimanus	0	0	0	0	0	0	0	0	0	0	0	0	0	0	0	0	0	0	0	0	0	0	0	0	0	0	0	0	0	0	0	0	0	0	1	0	0	0	0	0	0	0	0	0	0	0	0	0	0
Eukaryota;Chordata;Actinopteri;Gobiiformes;Gobiidae;Gillichthys;Gillichthys mirabilis	0	0	0	0	0	0	0	0	0	0	0	0	0	0	0	0	0	0	0	0	0	0	0	0	0	0	0	0	0	0.224935	0	0	0	0	0	0	0	0	0	0	0	1	0	0.101068	0	0	0	0	0
Eukaryota;Chordata;Actinopteri;Gobiiformes;Gobiidae;Lepidogobius;Lepidogobius lepidus	0	0	0	0	0	0	0	0	0	0	0	0	0	0	0	0	0	0	0	0	0	0	0	0	0	0	0	0	0	1	0	0	0	0	0	0	0	0	0	0	0	0	0	0	0	0	0	0	0
Eukaryota;Chordata;Actinopteri;Gobiiformes;Gobiidae;Quietula;Quietula y-cauda	0	0	0	0	0	0	0	0	0	0	0	0	0	0	0	0	0	0	0	0	0	0	0	0	0	0	1	0	0.490646	0.276333	0.684319	0.0491467	0.650257	0.506499	0.47804	0.00340753	0.611347	0.186268	0.368653	0.0542289	0.158272	0.0391394	0.480556	0.16966	0.121531	0.363445	0.231571	0.123922	0
Eukaryota;Chordata;Actinopteri;Gobiiformes;Gobiidae;Rhinogobiops;Rhinogobiops nicholsii	0	0	0	0	0	0	0	0	0	0	0	0	0	0	0	0	0	0.175459	0	0	0	0	0	0.122444	0	0	0	0	0	0	0	0	0	0	0	0	0	0	0	0	0	0	0	0	0	0	0	0	0
Eukaryota;Chordata;Actinopteri;Gobiiformes;Gobiidae;Typhlogobius;Typhlogobius californiensis	0	1	0	0	0	0	0	0	0	0	0	0	0	0	0	0	0	0	0	0	0	0	0	0	0	0	0	0	0	0	0	0	0	0	0	0	0	0	0	0	0	0	0	0	0	0	0	0	0
Eukaryota;Chordata;Actinopteri;Labriformes;Labridae;Bodianus;Bodianus pulcher	0.211341	0	0.118612	0	0	0.124501	0	0	0	0	0	0	0	0.172349	0.275477	0	0.34959	0	0	0	0.475561	0	0	0	0.269896	0.569979	0	0	0	0	0	0	0	0	0	0	0	0	0	0	0	0	0.0593766	0.0306058	0	0	0	0	0
Eukaryota;Chordata;Actinopteri;Labriformes;Labridae;Halichoeres;Halichoeres californica	0	0	0.103521	0	0	0	0.488245	0	0	0	0.516377	0	0.00700073	0.353757	0.287784	0.61256	0	0	0.00629267	0.829655	0	0	0	0.149131	1	0	0	0	0	0	0	0	0	0	0	0	0	0	0	0	0	0	0	0	0	0	0	0	0
Eukaryota;Chordata;Actinopteri;Labriformes;Labridae;Halichoeres;Halichoeres semicinctus	0.0609074	0	0	0	0	0	0	0	0	0	0.0806163	0	0.542011	0.459474	0.37135	0.261786	1	0.113109	0.653555	0.29849	0.919965	0	0.709596	0.180347	0.951056	0.367218	0	0	0	0	0	0	0	0	0	0	0	0	0	0	0	0	0.011213	0.0169178	0	0	0	0	0
Eukaryota;Chordata;Actinopteri;Lutjaniformes;Haemulidae;Anisotremus;Anisotremus davidsonii	0	0.0782692	0.110407	0	0	0.138591	0.119245	0.0453197	0	0.0153553	0	0	0.181089	0.389875	0.41306	0.270276	0	0	0	0.340997	0	0	0.216267	0.565235	0	0	0	0	0.125119	0	0	0.0362245	0.163316	0	0	0.146029	0.224286	0	0.00229788	0.146203	0.779297	0	0	0.0692155	1	0	0.111043	0.104415	0.164296
Eukaryota;Chordata;Actinopteri;Lutjaniformes;Haemulidae;Brachygenys;Brachygenys californiensis	0	0.27752	0	0	0	0.161801	0	0	0	0.363311	0	0	0	0	0	0	0.414012	0	0	0	0	0	0	0	0	0	0.475121	0.237948	0.39683	0	1	0.178623	0	0	0	0.138104	0	0	0.415973	0.402434	0.0584107	0	0	0.138341	0.24711	0	0.041579	0.301666	0.619614
Eukaryota;Chordata;Actinopteri;Mugiliformes;Mugilidae;Mugil;Mugil cephalus	0	0	0	0	0	0	0	0	0	0	0	0	0	0	0	0	0	0	0	0	0	0	0	0	0	0	0	0	0.0883706	0.318448	0.0825219	0.378575	0.0691721	0.488	0.241576	0.222058	0.122718	0.532592	0.658699	0.340408	0.623191	0.862282	0.44799	0.135718	0.739881	0.660472	0.654847	0.246688	0.452344
Eukaryota;Chordata;Actinopteri;Perciformes;Scorpaenidae;Scorpaena;Scorpaena guttata	0	0	0	0	0	0	0	0	0	0	0	0	0	0	0	0	0	0	0.285195	0	0	0	0	0	0	0	0	0	0	0	0	0	0	0	0	0	0	0	0	0	0	0	0	0	0	0	0	0	0
Eukaryota;Chordata;Actinopteri;Perciformes;Sebastidae;Sebastes;Sebastes paucispinis	0	0	0	0	0	0	0	0	0	0	0	0	0	0	0	0	0	0	0	0	0	0	0	0	0	0	0	0	0	0.533246	0	0	0	0	0	0	0	0.855621	0	0	0	0	0.655371	0	0	0	0	0	0
Eukaryota;Chordata;Actinopteri;Perciformes;Sebastidae;Sebastes;Sebastes sp.	0	0	0	0	0	0	0	0	0	0	0	0	0	0	0	0.290916	0	0	0	0	0	0	0	0	0	0	0	0	0	0.048043	0	0	0	0	0	0	0	0.252683	0	0	0	0	0	0	0	0	0	0	0
Eukaryota;Chordata;Actinopteri;Perciformes;Serranidae;Paralabrax;Paralabrax clathratus	0.219691	0.121711	0.298405	0	0.0893227	0.0211223	0.325089	0.13679	0	0.103511	0.412539	0.0592101	0.37543	0.311465	0.304897	0.502357	0.590988	0	0.433586	0.392704	0.304119	0.38335	0.507447	0.70439	0.380654	0.53172	0	0	0	0	0	0	0	0	0	0	0	0	0	0	0	0	0	0	0	0	0	0	0
Eukaryota;Chordata;Actinopteri;Perciformes;Serranidae;Paralabrax;Paralabrax maculatofasciatus	0	0	0	0	0	0	0	0	0	0	0	0	0	0	0	0	0	0	0	0	0	0	0	0	0	0	0.389407	1	0.271559	0.00699528	0.181716	0.795879	0.28486	0	0.508653	0.691942	0.466457	0.160517	0.268036	0.377703	0.306038	0.17826	0.482701	0.219447	0.0874581	0.0926699	0.408278	0.162618	0.136258
Eukaryota;Chordata;Actinopteri;Perciformes;Serranidae;Paralabrax;Paralabrax nebulifer	0	0	0.510666	0	0	0.0733013	0.115247	0	0	0.136896	0.125689	0	0	0	0	0	0	0	0	0	0	0	0	0	0	0	0	0	0.119677	0	0	0	0	0	0	0.324825	0.174352	0.0413165	0.0882776	0.133199	0.378004	0	0	0.112959	0	0	0.00211286	0	0
Eukaryota;Chordata;Actinopteri;Pleuronectiformes;Cynoglossidae;Symphurus;Symphurus atricaudus	0	0	0.349015	0	0.623795	0.118949	0	0	0	0	0.0556117	0	0	0	0	0	0	0	0	0	0	0	0	0	0	0	0	0	0	0	0	0	0	0	0	0	0	0	0	0	0	0	0	0	0	0	0	0	0
Eukaryota;Chordata;Actinopteri;Pleuronectiformes;Paralichthyidae;Citharichthys;Citharichthys sordidus	0	0	0	0	0	0	0	0	0	0	0	0	0	0	0	0	0	0	0	1	0	0	0	0	0	0	0	0	0	0	0	0	0	0	0	0	0	0.191466	0	0	0	0	0	0	0	0	0	0	0
Eukaryota;Chordata;Actinopteri;Pleuronectiformes;Paralichthyidae;Citharichthys;Citharichthys sordidus/xanthostigma	0	0	1	0	0	0	0	0	0	0.548547	0	0	0	0	0	0	0	0	0	0	0	0	0	0	0	0	0	0	0	0	0	0	0	0	0	0	0	0	0	0	0	0	0	0	0	0	0	0	0
Eukaryota;Chordata;Actinopteri;Pleuronectiformes;Paralichthyidae;Citharichthys;Citharichthys stigmaeus	0.456666	0	0.153318	0.0787047	0.138673	0.131947	0.167584	0.288717	0	0.198484	0	0	0	0	0	0	0	0	0	0	0	0	0	0	0	0	0	0	0	0	0	0	0	0	0	0	0	0	0	0	0	0	0	0.0399622	0	0	0	0	0
Eukaryota;Chordata;Actinopteri;Pleuronectiformes;Paralichthyidae;Paralichthys;Paralichthys californicus	0.359423	0	0	0	0	0.234002	0	0	0	0.158479	0	0	0	0.178725	0	0	0	0	0	0	0	0	0	0	0	0	0	0	0	0.030834	0	0.503446	0.224077	0.375643	0	0.207073	0	0.13773	0	0.00553436	0	0	0	0.0272523	0	0	0.0627772	0.294651	0
Eukaryota;Chordata;Actinopteri;Pleuronectiformes;Paralichthyidae;Xystreurys;Xystreurys liolepis	1	0	0	0	0	0	0.503435	0	0.00165005	0	0	0	0	0	0	0	0	0	0	0	0	0	0	0	0	0	0	0	0	0	0	0	0	0	0	0	0	0	0	0	0	0	0	0	0	0	0	0.22119	0
Eukaryota;Chordata;Actinopteri;Pleuronectiformes;Pleuronectidae;Pleuronichthys;Pleuronichthys guttulatus	0	0	0	0	0	0	0	0	0	0	0	0	0	0	0	0	0	0	0	0	0	0	0	0	0	0	0	0.37168	0.851803	0	0	0.218431	0	0	0	0	0	0.378607	0	0	0	0	1	0.524862	0	0.63525	0.0300699	0.409967	0
Eukaryota;Chordata;Actinopteri;Pleuronectiformes;Pleuronectidae;Pleuronichthys;Pleuronichthys ritteri	0	0	0	0	0	0	0	0	0	0	0	0	0	0	0	0	0	0	0	0	0	0	0	0	0	0	0	0	0	0	0	0	0	0	0	0	0	0	0	0	0	0	0	0	0	0	0.57619	0	0
Eukaryota;Chordata;Actinopteri;Pleuronectiformes;Pleuronectidae;Pleuronichthys;Pleuronichthys verticalis	0	0	0	0	0	0	0.0213013	0	0	0	0	0	0	0	0	0	0	0	0	0	0	0	0	0	0	0	0	0	0	0	0	0	0	0	0	0	0	0	0	0	0	0	0	0	0	0	0	0	0
Eukaryota;Chordata;Actinopteri;Scombriformes;Scombridae;Sarda;Sarda chiliensis	0	0	0	0	0	0	0	0	0	0	0	0	0	0	0	0	0	0	0	0	0	0	0	0	0	0	0	0	0	1	0	0	0	0	0	0	0	0	0	0	0	0	0	0	0	0	0	0	0
Eukaryota;Chordata;Actinopteri;Scombriformes;Scombridae;Scomber;Scomber japonicus	0.0833937	0	0.076751	0	0.197655	0	0.292844	0	0.57954	0	0	0	0	0.0208149	0.70607	0	0	0	0	0.0201395	0	0	0	0.192448	0	0	0	0	0	0	0	0	0	0	0	0	0	0	0	0	0	0	0	0	0	0	0	0	0.058977
Eukaryota;Chordata;Actinopteri;Scombriformes;Scombridae;Thunnus;Thunnus alalunga	0	0	0	0	0	0	0	0	0	0	0	0	0	0	0	0	0	0	0	0	0	0	0	0	0	0	0	0	1	0	0	0	0	0	0.877822	0	0.310055	0	0.752147	0	0	0	0	0	0	0	0.96433	0	0
Eukaryota;Chordata;Actinopteri;Scombriformes;Scombridae;Thunnus;Thunnus sp.	0	0	0	0	0	0	0	0	0	0	0	0	0	0	0	0	0	0	0	0	0	0	0	0	0	0	0	0	0	0	0.942943	0	0	0	0	0	0	0	0.0303217	0	0	0	0.310404	0	0	0	1	0	0
Eukaryota;Chordata;Actinopteri;Scombriformes;Stromateidae;Peprilus;Peprilus simillimus	0	0	0	0	0	0	0	0	0	0	1	0	0	0	0	0	0	0	0	0	0	0	0	0	0	0	0	0	0	0	0	0	0	0	0	0	0	0	0	0	0	0	0	0	0	0	0	0	0
Eukaryota;Chordata;Actinopteri;Syngnathiformes;Syngnathidae;Syngnathus;Syngnathus leptorhynchus	0	0	0	0.197254	0	0	0	1	0	0	0	0	0.6428	0	0	0	0	0	0	0	0	0	0	0	0	0	0	0	0	0	0	0	0	0.102714	0	0	0	0	0	0	0	0	0	0	0	0	0	0	0
Eukaryota;Chordata;Chondrichthyes;;Platyrhinidae;Platyrhinoidis;Platyrhinoidis triseriata	0	0	0	0	0	0	0	0	0	0.299286	0	0	0	0	0	0	0	0	0	0	0	0	0	0	0	0	0	0	0	0	0	0	0	0	0	0	0	0	0	0	0	0	0	0	0	0	0	0	0
Eukaryota;Chordata;Chondrichthyes;Carcharhiniformes;Triakidae;Mustelus;Mustelus californicus	0	0	0	0	0	0	0	0	0	0	0	0	0	0	0	0	0	0	0	0	0	0	0	0	0	0	0	0	0	0	0	0	0	0	0	0	0	0	0	1	0	0	0	0	0	0	0	0	0
Eukaryota;Chordata;Chondrichthyes;Carcharhiniformes;Triakidae;Triakis;Triakis semifasciata	0	0	0	0	0.237894	0	0	0.354828	0	0	0	0	0.349921	0	0	0	0	0	1	0	0	0	0	0	0	0	0	0	0	0	0.570158	0	0	0	0	0	0	0	0	0	0	0	0	0	0	0	0	0	0
Eukaryota;Chordata;Chondrichthyes;Heterodontiformes;Heterodontidae;Heterodontus;Heterodontus francisci	0	0	0	0	0	0	0	0	0	0	0	0	0	0	0.0120423	0	0	0	0	0	0.0133957	0	0	0	0	0	0	0	0	0	0	0	0	0	0	0	0	0	0	0	0	0	0	0	0	0	0	0	0
Eukaryota;Chordata;Chondrichthyes;Myliobatiformes;Dasyatidae;Hypanus;Hypanus dipterurus	0	0	0	0	0	0	0	0	0	0	0	0	0	0	0	0	0	0	0	0	0	0	0	0	0	0	0	0	0	0	0	0	0	0	0	0	0	0	0	0	0	0	0.321105	0	0	0	0	0	1
Eukaryota;Chordata;Chondrichthyes;Myliobatiformes;Myliobatidae;Myliobatis;Myliobatis californica	0	0	0	0	0	0.00240089	0.000577224	0	0	0.0034272	0	0	0	0.734475	0.929878	0.57417	0.00920177	0	0	0.940277	0.0301821	0	0	1	0.0454763	0	0	0.00438198	0.00279588	0.000487235	0	0.0105522	0.0115675	0	0.0535975	0.00726319	0.00795341	0	0	0.0115631	0.0159721	0	0	0.015782	0.0150597	0	0	0.0150645	0.0195598
Eukaryota;Chordata;Chondrichthyes;Myliobatiformes;Urolophidae;Urobatis;Urobatis halleri	0	0.000609522	0	0	0	0.000506268	0	0	0	0	0	0	0.530093	0	0.0030054	0.00104399	0	0	1	0.00276459	0	0	0.50659	0.00250403	0	0.00102933	0.0020957	0.00336551	0.00685297	0.00228314	0.00757394	0.0029668	0.0044286	0.00454014	0.00904152	0.0070219	0.00790752	0.0042721	0.0102457	0.00351463	0.0104782	0.00958905	0.00853081	0.00458377	0.0116231	0.0042428	0.00743708	0.00359372	0.0155339
Eukaryota;Chordata;Chondrichthyes;Pristiformes/Rhiniformes group;Rhinobatidae;Pseudobatos;Pseudobatos productus	0	0	0	0	0	0	0	0	0	0	0	0	0.513471	0.28846	0.279339	0	0	0	1	0.344422	0	0	0	0.163779	0	0	0	0	0	0	0.375314	0	0	0	0	0	0	0	0.115707	0	0	0	0	0	0	0	0	0	0.0609001
Eukaryota;Chordata;Chondrichthyes;Rajiformes;Rajidae;Raja;Beringraja inornata	0	0.524229	1	0	0	0	0	0	0	0	0	0	0	0	0	0	0	0	0	0	0	0	0	0	0	0	0	0	0	0	0	0	0	0	0	0	0	0	0	0	0	0	0	0	0	0	0	0	0
[truncated: 13 more columns]

## Sheet: S3 Table
S3 Table. Metadata for eDNA Samples.
Seq_number	New_name	Site	Season	Bio_rep	Tech_rep	Sample_Control	Control_type	Sample	Grass
Dockweiler.1.Fall.Tech.Rep.1.MiFish.S1	Dockweiler_A_Fall_MiFish	Dockweiler	Fall	A	1	Sample	NA	Tanner	NA
Dockweiler.2.Fall.Tech.Rep.1.MiFish.S2	Dockweiler_B_Fall_MiFish	Dockweiler	Fall	B	1	Sample	NA	Tanner	NA
Dockweiler.3.Fall.Tech.Rep.1.MiFish.S3	Dockweiler_C_Fall_MiFish	Dockweiler	Fall	C	1	Sample	NA	Tanner	NA
Amarillo.1.Fall.Tech.Rep.1.MiFish.S4	Amarillo_A_Fall_MiFish	Amarillo	Fall	A	1	Sample	NA	Tanner	Seagrass
Amarillo.2.Fall.Tech.Rep.1.MiFish.S5	Amarillo_B_Fall_MiFish	Amarillo	Fall	B	1	Sample	NA	Tanner	Seagrass
Amarillo.3.Fall.Tech.Rep.1.MiFish.S6	Amarillo_C_Fall_MiFish	Amarillo	Fall	C	1	Sample	NA	Tanner	Seagrass
D.and.A.control.Fall.Tech.Rep.1.MiFish.S7	D_and_A_control_Fall_MiFish	NA	Fall	NA	NA	Control	Blank	Tanner	NA
Inner.Newport.1.Fall.Tech.Rep.1.MiFish.S8	Inner_DeAnza_Peninsula_A_Fall_MiFish	Inner DeAnza Peninsula	Fall	A	1	Sample	NA	Tanner	Seagrass
Inner.Newport.2.Fall.Tech.Rep.1.MiFish.S9	Inner_DeAnza_Peninsula_B_Fall_MiFish	Inner DeAnza Peninsula	Fall	B	1	Sample	NA	Tanner	Seagrass
Inner.Newport.3.Fall.Tech.Rep.1.MiFish.S10	Inner_DeAnza_Peninsula_C_Fall_MiFish	Inner DeAnza Peninsula	Fall	C	1	Sample	NA	Tanner	Seagrass
Outer.Newport.1.Fall.Tech.Rep.1.MiFish.S11	Outer_DeAnza_Peninsula_A_Fall_MiFish	Outer DeAnza Peninsula	Fall	A	1	Sample	NA	Tanner	Seagrass
Outer.Newport.2.Fall.Tech.Rep.1.MiFish.S12	Outer_DeAnza_Peninsula_B_Fall_MiFish	Outer DeAnza Peninsula	Fall	B	1	Sample	NA	Tanner	Seagrass
Outer.Newport.3.Fall.Tech.Rep.1.MiFish.S13	Outer_DeAnza_Peninsula_C_Fall_MiFish	Outer DeAnza Peninsula	Fall	C	1	Sample	NA	Tanner	Seagrass
Newport.control.Fall.Tech.Rep.1.MiFish.S14	Newport_control_Fall_MiFish	NA	Fall	NA	NA	Control	Blank	Tanner	NA
Big.Geiger.1.Fall.Tech.Rep.1.MiFish.S15	Big_Geiger_Cove_A_Fall_MiFish	Big Geiger Cove	Fall	A	1	Sample	NA	Tanner	Seagrass
Big.Geiger.2.Fall.Tech.Rep.1.MiFish.S16	Big_Geiger_Cove_B_Fall_MiFish	Big Geiger Cove	Fall	B	1	Sample	NA	Tanner	Seagrass
Big.Geiger.3.Fall.Tech.Rep.1.MiFish.S17	Big_Geiger_Cove_C_Fall_MiFish	Big Geiger Cove	Fall	C	1	Sample	NA	Tanner	Seagrass
Cherry.Cove.1.Fall.Tech.Rep.1.MiFish.S18	Cherry_Cove_A_Fall_MiFish	Cherry Cove	Fall	A	1	Sample	NA	Tanner	Seagrass
Cherry.Cove.2.Fall.Tech.Rep.1.MiFish.S19	Cherry_Cove_B_Fall_MiFish	Cherry Cove	Fall	B	1	Sample	NA	Tanner	Seagrass
Cherry.Cove.3.Fall.Tech.Rep.1.MiFish.S20	Cherry_Cove_C_Fall_MiFish	Cherry Cove	Fall	C	1	Sample	NA	Tanner	Seagrass
Two.harabors.1.Fall.Tech.Rep.1.MiFish.S21	Two_harabors_A_Fall_MiFish	Two Harbors	Fall	A	1	Sample	NA	Tanner	Seagrass
Two.harabors.2.Fall.Tech.Rep.1.MiFish.S22	Two_harabors_B_Fall_MiFish	Two Harbors	Fall	B	1	Sample	NA	Tanner	Seagrass
Two.harabors.3.Fall.Tech.Rep.1.MiFish.S23	Two_harabors_C_Fall_MiFish	Two Harbors	Fall	C	1	Sample	NA	Tanner	Seagrass
Dockweiler.1.Winter.Tech.Rep.1.MiFish.S25	Dockweiler_A_Winter_MiFish	Dockweiler	Winter	A	1	Sample	NA	Tanner	NA
Dockweiler.2.Winter.Tech.Rep.1.MiFish.S26	Dockweiler_B_Winter_MiFish	Dockweiler	Winter	B	1	Sample	NA	Tanner	NA
Dockweiler.3.Winter.Tech.Rep.1.MiFish.S27	Dockweiler_C_Winter_MiFish	Dockweiler	Winter	C	1	Sample	NA	Tanner	NA
Amarillo.1.Winter.Tech.Rep.1.MiFish.S28	Amarillo_A_Winter_MiFish	Amarillo	Winter	A	1	Sample	NA	Tanner	Seagrass
Amarillo.2.Winter.Tech.Rep.1.MiFish.S29	Amarillo_B_Winter_MiFish	Amarillo	Winter	B	1	Sample	NA	Tanner	Seagrass
Amarillo.3.Winter.Tech.Rep.1.MiFish.S30	Amarillo_C_Winter_MiFish	Amarillo	Winter	C	1	Sample	NA	Tanner	Seagrass
D.and.A.control.Winter.Tech.Rep.1.MiFish.S31	D_and_A_control_Winter_MiFish	NA	Winter	NA	NA	Control	Blank	Tanner	NA
Inner.Newport.1.Winter.Tech.Rep.1.MiFish.S32	Inner_DeAnza_Peninsula_A_Winter_MiFish	Inner DeAnza Peninsula	Winter	A	1	Sample	NA	Tanner	Seagrass
Inner.Newport.2.Winter.Tech.Rep.1.MiFish.S33	Inner_DeAnza_Peninsula_B_Winter_MiFish	Inner DeAnza Peninsula	Winter	B	1	Sample	NA	Tanner	Seagrass
Inner.Newport.3.Winter.Tech.Rep.1.MiFish.S34	Inner_DeAnza_Peninsula_C_Winter_MiFish	Inner DeAnza Peninsula	Winter	C	1	Sample	NA	Tanner	Seagrass
Outer.Newport.1.Winter.Tech.Rep.1.MiFish.S35	Outer_DeAnza_Peninsula_A_Winter_MiFish	Outer DeAnza Peninsula	Winter	A	1	Sample	NA	Tanner	Seagrass
Outer.Newport.2.Winter.Tech.Rep.1.MiFish.S36	Outer_DeAnza_Peninsula_B_Winter_MiFish	Outer DeAnza Peninsula	Winter	B	1	Sample	NA	Tanner	Seagrass
Outer.Newport.3.Winter.Tech.Rep.1.MiFish.S37	Outer_DeAnza_Peninsula_C_Winter_MiFish	Outer DeAnza Peninsula	Winter	C	1	Sample	NA	Tanner	Seagrass
Newport.control.Winter.Tech.Rep.1.MiFish.S38	Newport_control_Winter_MiFish	NA	Winter	NA	NA	Control	Blank	Tanner	NA
Big.Geiger.1.Winter.Tech.Rep.1.MiFish.S39	Big_Geiger_Cove_A_Winter_MiFish	Big Geiger Cove	Winter	A	1	Sample	NA	Tanner	Seagrass
Big.Geiger.2.Winter.Tech.Rep.1.MiFish.S40	Big_Geiger_Cove_B_Winter_MiFish	Big Geiger Cove	Winter	B	1	Sample	NA	Tanner	Seagrass
Big.Geiger.3.Winter.Tech.Rep.1.MiFish.S41	Big_Geiger_Cove_C_Winter_MiFish	Big Geiger Cove	Winter	C	1	Sample	NA	Tanner	Seagrass
Cherry.Cove.1.Winter.Tech.Rep.1.MiFish.S42	Cherry_Cove_A_Winter_MiFish	Cherry Cove	Winter	A	1	Sample	NA	Tanner	Seagrass
Cherry.Cove.2.Winter.Tech.Rep.1.MiFish.S43	Cherry_Cove_B_Winter_MiFish	Cherry Cove	Winter	B	1	Sample	NA	Tanner	Seagrass
Cherry.Cove.3.Winter.Tech.Rep.1.MiFish.S44	Cherry_Cove_C_Winter_MiFish	Cherry Cove	Winter	C	1	Sample	NA	Tanner	Seagrass
Two.harabors.1.Winter.Tech.Rep.1.MiFish.S45	Two_harabors_A_Winter_MiFish	Two Harbors	Winter	A	1	Sample	NA	Tanner	Seagrass
Two.harabors.2.Winter.Tech.Rep.1.MiFish.S46	Two_harabors_B_Winter_MiFish	Two Harbors	Winter	B	1	Sample	NA	Tanner	Seagrass
Two.harabors.3.Winter.Tech.Rep.1.MiFish.S47	Two_harabors_C_Winter_MiFish	Two Harbors	Winter	C	1	Sample	NA	Tanner	Seagrass
Catalina.Control.Winter.Tech.Rep.1.MiFish.S48	Catalina_Control_Winter_MiFish	NA	NA	NA	NA	Control	Blank	Tanner	NA
Alligator.Control.First.Half.Tech.Rep.1.MiFish.S49	Alligator_Control_First_Half_MiFish	NA	NA	NA	NA	Control	Pos	Tanner	NA
Camel.Control.First.Half.Tech.Rep.1.MiFish.S50	Camel_Control_First_Half_MiFish	NA	NA	NA	NA	Control	Pos	Tanner	NA
PCR.Blank.First.Half.Tech.Rep.1.MiFish.S51	PCR_Blank_First_Half_MiFish	NA	NA	NA	NA	Control	Blank	Tanner	NA
Dockweiler.1.Spring.Tech.Rep.1.MiFish.S52	Dockweiler_A_Spring_MiFish	Dockweiler	Spring	A	1	Sample	NA	Tanner	NA
Dockweiler.2.Spring.Tech.Rep.1.MiFish.S53	Dockweiler_B_Spring_MiFish	Dockweiler	Spring	B	1	Sample	NA	Tanner	NA
Dockweiler.3.Spring.Tech.Rep.1.MiFish.S54	Dockweiler_C_Spring_MiFish	Dockweiler	Spring	C	1	Sample	NA	Tanner	NA
Amarillo.1.Spring.Tech.Rep.1.MiFish.S55	Amarillo_A_Spring_MiFish	Amarillo	Spring	A	1	Sample	NA	Tanner	Seagrass
Amarillo.2.Spring.Tech.Rep.1.MiFish.S56	Amarillo_B_Spring_MiFish	Amarillo	Spring	B	1	Sample	NA	Tanner	Seagrass
Amarillo.3.Spring.Tech.Rep.1.MiFish.S57	Amarillo_C_Spring_MiFish	Amarillo	Spring	C	1	Sample	NA	Tanner	Seagrass
D.and.A.control.Spring.Tech.Rep.1.MiFish.S58	D_and_A_control_Spring_MiFish	NA	Spring	NA	NA	Control	Blank	Tanner	NA
Inner.Newport.1.Spring.Tech.Rep.1.MiFish.S59	Inner_DeAnza_Peninsula_A_Spring_MiFish	Inner DeAnza Peninsula	Spring	A	1	Sample	NA	Tanner	Seagrass
Inner.Newport.2.Spring.Tech.Rep.1.MiFish.S60	Inner_DeAnza_Peninsula_B_Spring_MiFish	Inner DeAnza Peninsula	Spring	B	1	Sample	NA	Tanner	Seagrass
Inner.Newport.3.Spring.Tech.Rep.1.MiFish.S61	Inner_DeAnza_Peninsula_C_Spring_MiFish	Inner DeAnza Peninsula	Spring	C	1	Sample	NA	Tanner	Seagrass
Outer.Newport.1.Spring.Tech.Rep.1.MiFish.S62	Outer_DeAnza_Peninsula_A_Spring_MiFish	Outer DeAnza Peninsula	Spring	A	1	Sample	NA	Tanner	Seagrass
Outer.Newport.2.Spring.Tech.Rep.1.MiFish.S63	Outer_DeAnza_Peninsula_B_Spring_MiFish	Outer DeAnza Peninsula	Spring	B	1	Sample	NA	Tanner	Seagrass
Outer.Newport.3.Spring.Tech.Rep.1.MiFish.S64	Outer_DeAnza_Peninsula_C_Spring_MiFish	Outer DeAnza Peninsula	Spring	C	1	Sample	NA	Tanner	Seagrass
Newport.control.Spring.Tech.Rep.1.MiFish.S65	Newport_control_Spring_MiFish	NA	Spring	NA	NA	Control	Blank	Tanner	NA
Big.Geiger.1.Spring.Tech.Rep.1.MiFish.S66	Big_Geiger_Cove_A_Spring_MiFish	Big Geiger Cove	Spring	A	1	Sample	NA	Tanner	Seagrass
Big.Geiger.2.Spring.Tech.Rep.1.MiFish.S67	Big_Geiger_Cove_B_Spring_MiFish	Big Geiger Cove	Spring	B	1	Sample	NA	Tanner	Seagrass
Big.Geiger.3.Spring.Tech.Rep.1.MiFish.S68	Big_Geiger_Cove_C_Spring_MiFish	Big Geiger Cove	Spring	C	1	Sample	NA	Tanner	Seagrass
Cherry.Cove.1.Spring.Tech.Rep.1.MiFish.S69	Cherry_Cove_A_Spring_MiFish	Cherry Cove	Spring	A	1	Sample	NA	Tanner	Seagrass
Cherry.Cove.2.Spring.Tech.Rep.1.MiFish.S70	Cherry_Cove_B_Spring_MiFish	Cherry Cove	Spring	B	1	Sample	NA	Tanner	Seagrass
Cherry.Cove.3.Spring.Tech.Rep.1.MiFish.S71	Cherry_Cove_C_Spring_MiFish	Cherry Cove	Spring	C	1	Sample	NA	Tanner	Seagrass
Two.harabors.1.Spring.Tech.Rep.1.MiFish.S72	Two_harabors_A_Spring_MiFish	Two Harbors	Spring	A	1	Sample	NA	Tanner	Seagrass
Two.harabors.2.Spring.Tech.Rep.1.MiFish.S73	Two_harabors_B_Spring_MiFish	Two Harbors	Spring	B	1	Sample	NA	Tanner	Seagrass
Two.harabors.3.Spring.Tech.Rep.1.MiFish.S74	Two_harabors_C_Spring_MiFish	Two Harbors	Spring	C	1	Sample	NA	Tanner	Seagrass
Catalina.Control.Spring.Tech.Rep.1.MiFish.S75	Catalina_Control_Spring_MiFish	NA	Spring	NA	NA	Control	Blank	Tanner	NA
Dockweiler.1.Summer.Tech.Rep.1.MiFish.S76	Dockweiler_A_Summer_MiFish	Dockweiler	Summer	A	1	Sample	NA	Tanner	NA
Dockweiler.2.Summer.Tech.Rep.1.MiFish.S77	Dockweiler_B_Summer_MiFish	Dockweiler	Summer	B	1	Sample	NA	Tanner	NA
Dockweiler.3.Summer.Tech.Rep.1.MiFish.S78	Dockweiler_C_Summer_MiFish	Dockweiler	Summer	C	1	Sample	NA	Tanner	NA
Dockweiler.control.summer.tech.rep.1.Mifish.S79	Dockweiler_control_Summer_MiFish	NA	Summer	NA	NA	Control	Blank	Tanner	NA
Amarillo.1.Summer.Tech.Rep.1.MiFish.S80	Amarillo_A_Summer_MiFish	Amarillo	Summer	A	1	Sample	NA	Tanner	Seagrass
Amarillo.2.Summer.Tech.Rep.1.MiFish.S81	Amarillo_B_Summer_MiFish	Amarillo	Summer	B	1	Sample	NA	Tanner	Seagrass
Amarillo.3.Summer.Tech.Rep.1.MiFish.S82	Amarillo_C_Summer_MiFish	Amarillo	Summer	C	1	Sample	NA	Tanner	Seagrass
D.and.A.control.Summer.Tech.Rep.1.MiFish.S83	D_and_A_control_Summer_MiFish	NA	Summer	NA	NA	Control	Blank	Tanner	NA
Inner.Newport.1.Summer.Tech.Rep.1.MiFish.S84	Inner_DeAnza_Peninsula_A_Summer_MiFish	Inner DeAnza Peninsula	Summer	A	1	Sample	NA	Tanner	Seagrass
Inner.Newport.2.Summer.Tech.Rep.1.MiFish.S85	Inner_DeAnza_Peninsula_B_Summer_MiFish	Inner DeAnza Peninsula	Summer	B	1	Sample	NA	Tanner	Seagrass
Inner.Newport.3.Summer.Tech.Rep.1.MiFish.S86	Inner_DeAnza_Peninsula_C_Summer_MiFish	Inner DeAnza Peninsula	Summer	C	1	Sample	NA	Tanner	Seagrass
Outer.Newport.1.Summer.Tech.Rep.1.MiFish.S87	Outer_DeAnza_Peninsula_A_Summer_MiFish	Outer DeAnza Peninsula	Summer	A	1	Sample	NA	Tanner	Seagrass
Outer.Newport.2.Summer.Tech.Rep.1.MiFish.S88	Outer_DeAnza_Peninsula_B_Summer_MiFish	Outer DeAnza Peninsula	Summer	B	1	Sample	NA	Tanner	Seagrass
Outer.Newport.3.Summer.Tech.Rep.1.MiFish.S89	Outer_DeAnza_Peninsula_C_Summer_MiFish	Outer DeAnza Peninsula	Summer	C	1	Sample	NA	Tanner	Seagrass
Newport.control.Summer.Tech.Rep.1.MiFish.S90	Newport_control_Summer_MiFish	NA	Summer	NA	NA	Control	Blank	Tanner	NA
Big.Geiger.1.Summer.Tech.Rep.1.MiFish.S91	Big_Geiger_Cove_A_Summer_MiFish	Big Geiger Cove	Summer	A	1	Sample	NA	Tanner	Seagrass
Big.Geiger.2.Summer.Tech.Rep.1.MiFish.S92	Big_Geiger_Cove_B_Summer_MiFish	Big Geiger Cove	Summer	B	1	Sample	NA	Tanner	Seagrass
Big.Geiger.3.Summer.Tech.Rep.1.MiFish.S93	Big_Geiger_Cove_C_Summer_MiFish	Big Geiger Cove	Summer	C	1	Sample	NA	Tanner	Seagrass
Cherry.Cove.1.Summer.Tech.Rep.1.MiFish.S94	Cherry_Cove_A_Summer_MiFish	Cherry Cove	Summer	A	1	Sample	NA	Tanner	Seagrass
Cherry.Cove.2.Summer.Tech.Rep.1.MiFish.S95	Cherry_Cove_B_Summer_MiFish	Cherry Cove	Summer	B	1	Sample	NA	Tanner	Seagrass
Cherry.Cove.3.Summer.Tech.Rep.1.MiFish.S96	Cherry_Cove_C_Summer_MiFish	Cherry Cove	Summer	C	1	Sample	NA	Tanner	Seagrass
Two.harabors.1.Summer.Tech.Rep.1.MiFish.S97	Two_harabors_A_Summer_MiFish	Two Harbors	Summer	A	1	Sample	NA	Tanner	Seagrass
Two.harabors.2.Summer.Tech.Rep.1.MiFish.S98	Two_harabors_B_Summer_MiFish	Two Harbors	Summer	B	1	Sample	NA	Tanner	Seagrass
Two.harabors.3.Summer.Tech.Rep.1.MiFish.S99	Two_harabors_C_Summer_MiFish	Two Harbors	Summer	C	1	Sample	NA	Tanner	Seagrass
Catalina.Control.Summer.Tech.Rep.1.MiFish.S100	Catalina_Control_Summer_MiFish	NA	NA	NA	NA	Control	Blank	Tanner	Seagrass
Alligator.Control.Second.Half.Tech.Rep.1.MiFish.S101	Alligator_Control_Second_Half_MiFish	NA	NA	NA	NA	Control	Pos	Tanner	Seagrass
Camel.Control.Second.Half.Tech.Rep.1.MiFish.S102	Camel_Control_Second_Half_MiFish	NA	NA	NA	NA	Control	Pos	Tanner	Seagrass
PCR.Blank.Second.Half.Tech.Rep.1.MiFish.S103	PCR_Blank_Second_Half_MiFish	NA	NA	NA	NA	Control	Blank	Tanner	Seagrass
Big.Geiger.1.Fall.Tech.Rep.2.MiFish.S104	Big_Geiger_Cove_A_Fall_Tech_Rep_2_MiFish	Big Geiger Cove	Fall	A	2	Sample	NA	Tanner	Seagrass
Big.Geiger.1.Fall.Tech.Rep.3.MiFish.S105	Big_Geiger_Cove_A_Fall_Tech_Rep_3_MiFish	Big Geiger Cove	Fall	A	3	Sample	NA	Tanner	Seagrass
Cherry.Cove.1.Fall.Tech.Rep.2.MiFish.S106	Cherry_Cove_A_Fall_Tech_Rep_2_MiFish	Cherry Cove	Fall	A	2	Sample	NA	Tanner	Seagrass
Cherry.Cove.1.Fall.Tech.Rep.3.MiFish.S107	Cherry_Cove_A_Fall_Tech_Rep_3_MiFish	Cherry Cove	Fall	A	3	Sample	NA	Tanner	Seagrass
Artifical.reef.1.8.21.S108	Artifical_reef_A_8_21	Artifical	NA	A	1	Sample	NA	Eli	NA
Artifical.reef.2.8.21.S109	Artifical_reef_B_8_21	Artifical	NA	B	1	Sample	NA	Eli	NA
Artifical.reef.3.8.21.S110	Artifical_reef_C_8_21	Artifical	NA	C	1	Sample	NA	Eli	NA
Control.reef.1.8.21.S111	Control_reef_A_8_21	Control	NA	A	1	Sample	NA	Eli	NA
Control.reef.2.8.21.S112	Control_reef_B_8_21	Control	NA	B	1	Sample	NA	Eli	NA
Control.reef.3.8.21.S113	Control_reef_C_8_21	Control	NA	C	1	Sample	NA	Eli	NA
MQ.Blank.8.21.Eli.S114	MQ_Blank_8_21_Eli	NA	NA	NA	NA	Control	Blank	Eli	NA
PCR.blank.Eli.S115	PCR_blank_Eli	NA	NA	NA	NA	Control	Blank	Eli	NA

## Sheet: S4 Table
S4 Table. Full list of speices by seagrass site.
Species	Common Name	Amarillo	Big Geiger Cove	Inner DeAnza Peninsula	Outer DeAnza Peninsula	Two Harbors
Acanthogobius flavimanus	Yellowfin goby			X
Amphistichus sp./Hyperprosopon sp.	-	X
Anchoa delicatissima	Slough anchovy			X	X
Anisotremus davidsonii	Sargo	X	X	X	X	X
Atherinopsis californiensis	Jack silverside	X	X	X	X	X
Beringraja inornata	California skate	X
Bodianus pulcher	California sheephead	X	X		X	X
Brachygenys californiensis	Californian salema	X	X	X	X	X
Caulolatilus princeps	Ocean whitefish		X			X
Cheilopogon pinnatibarbatus	Bennett's flyingfish		X			X
Cheilopogon sp.	-		X			X
Chromis punctipinnis	Blacksmith		X			X
Citharichthys sordidus	Pacific sanddab		X	X
Citharichthys sordidus/Xanthostigma	Pacific/Longfin sanddab	X
Citharichthys stigmaeus	Speckled sanddab	X			X	X
Cymatogaster aggregata	Shiner perch	X	X	X	X	X
Cynoscion parvipinnis	Shortfin weakfish			X
Embiotoca caryi	Rainbow seaperch	X
Embiotoca jacksoni	Black perch	X		X	X
Engraulis mordax	Californian anchovy	X	X		X	X
Fundulus parvipinnis	California killifish			X	X
Genyonemus lineatus	White croaker	X
Genyonemus lineatus/Seriphus politus	White/Queen croaker			X	X
Gibbonsia elegans/montereyensis/metzi	Spotted/Crevice/Striped kelpfish		X			X
Gillichthys mirabilis	Longjaw mudsucker			X	X
Girella nigricans	Opaleye		X			X
Gobiesox rhessodon	California clingfish	X	X
Oxyjulis californica	Señorita	X	X
Halichoeres semicinctus	Rock wrasse	X	X		X	X
Heterodontus francisci	Horn shark		X			X
Heterostichus rostratus	Giant kelpfish	X	X			X
Hypanus dipterurus	Diamond stingray				X
Hypsoblennius gentilis	Bay blenny			X	X	X
Hypsoblennius jenkinsi	Mussel blenny	X		X	X	X
Hypsypops rubicundus	Garibaldi		X		X	X
Kyphosus azureus	Zebra-perch sea chub	X	X	X	X
Labrisomus xanti	Largemouth blenny		X			X
Lepidogobius lepidus	Bay goby			X
Leuresthes tenuis	California grunion				X
Medialuna californiensis	Halfmoon	X	X	X		X
Menticirrhus undulatus	California kingcroaker	X		X	X
Mugil cephalus	Flathead grey mullet			X	X	X
Mustelus californicus	Gray smoothhound				X
Myliobatis californica	Bat ray	X	X	X	X	X
Paraclinus integripinnis	Reef finspot	X	X		X	X
Paralabrax clathratus	Kelp bass	X	X		X	X
Paralabrax maculatofasciatus	Spotted sand bass			X	X
Paralabrax nebulifer	Barred sand bass	X		X	X	X
Paralichthys californicus	California flounder/halibut	X	X	X	X	X
Peprilus simillimus	Pacific pompano	X
Phanerodon furcatus	White seaperch	X			X
Platyrhinoidis triseriata	Thornback guitarfish	X
Pleuronichthys guttulatus	Diamond turbot			X	X
Pleuronichthys ritteri	Spotted turbot				X
Pleuronichthys verticalis	Hornyhead turbot	X
Porichthys myriaster	Specklefin midshipman				X
Pseudobatos productus	Shovelnose guitarfish		X	X	X
Quietula y-cauda	American shadow goby			X	X
Rhinogobiops nicholsii	Blackeye goby		X
Sarda chiliensis	Eastern Pacific bonito			X
Sardinops sagax	California pilchard/Pacific Sardine	X	X	X	X	X
Scomber japonicus	Chub mackerel	X	X		X	X
Scorpaena guttata	California scorpionfish		X			X
Sebastes paucispinis	Bocaccio rockfish			X	X
Sebastes sp.	-		X	X
Seriola dorsalis	Yellowtail amberjack				X	X
Sphyraena argentea	Pacific barracuda		X	X	X	X
Strongylura exilis	Californian needlefish			X	X
Symphurus atricaudus	California tonguefish	X
Syngnathus leptorhynchus	Bay pipefish	X	X	X		X
Synodus lucioceps	California lizardfish	X
Thunnus alalunga	Albacore			X	X
Thunnus sp.	-			X	X
Trachurus symmetricus	Pacific jack mackerel	X	X		X	X
Triakis semifasciata	Leopard shark	X	X	X		X
Typhlogobius californiensis	Blind goby	X
Umbrina roncador	Yellowfin drum	X		X	X
Urobatis halleri	Haller's round ray	X	X	X	X	X
Xystreurys liolepis	Fantail flounder	X			X

## Sheet: S5 Table
S5 Table. A list of speices and the number of seasons they were found at those sites. Followed by the breakdown of each site by season.
Species	Common Name	Amarillo	Big Geiger Cove	Inner DeAnza Peninsula	Outer DeAnza Peninsula	Two Harbors	Average Seasonality
Acanthogobius flavimanus	Yellowfin goby	0	0	1	0	0	0.2
Amphistichus sp./Hyperprosopon sp.	-	1	0	0	0	0	0.2
Anchoa delicatissima	Slough anchovy	0	0	4	4	0	1.6
Anisotremus davidsonii	Sargo	3	2	2	3	3	2.6
Atherinopsis californiensis	Jack silverside	4	2	4	4	4	3.6
Beringraja inornata	California skate	2	0	0	0	0	0.4
Bodianus pulcher	California sheephead	3	3	0	2	4	2.4
Brachygenys californiensis	Californian salema	1	1	3	3	1	1.8
Caulolatilus princeps	Ocean whitefish	0	1	0	0	2	0.6
Cheilopogon pinnatibarbatus	Bennett's flyingfish	0	2	0	0	2	0.8
Cheilopogon sp.	-	0	1	0	0	1	0.4
Chromis punctipinnis	Blacksmith	0	4	0	0	3	1.4
Citharichthys sordidus	Pacific sanddab	0	1	1	0	0	0.4
Citharichthys sordidus/xanthostigma	Pacific/Longfin sanddab	2	0	0	0	0	0.4
Citharichthys stigmaeus	Speckled sanddab	4	0	0	1	1	1.2
Cymatogaster aggregata	Shiner perch	1	1	3	4	2	2.2
Cynoscion parvipinnis	Shortfin weakfish	0	0	1	0	0	0.2
Embiotoca caryi	Rainbow seaperch	1	0	0	0	0	0.2
Embiotoca jacksoni	Black perch	2	0	3	1	0	1.2
Engraulis mordax	Californian anchovy	3	4	0	2	3	2.4
Fundulus parvipinnis	California killifish	0	0	4	3	0	1.4
Genyonemus lineatus	White croaker	1	0	4	3	0	1.6
Genyonemus lineatus/Seriphus politus	White/Queen croaker	0	0	4	3	0	1.4
Gibbonsia elegans/montereyensis/metzi	Spotted/Crevice/Striped kelpfish	0	3	0	0	1	0.8
Gillichthys mirabilis	Longjaw mudsucker	0	0	1	2	0	0.6
Girella nigricans	Opaleye	0	4	0	0	4	1.6
Gobiesox rhessodon	California clingfish	0	4	0	0	4	1.6
Oxyjulis californica	Señorita	1	3	0	0	0	0.8
Halichoeres semicinctus	Rock wrasse	2	0	4	2	4	2.4
Heterodontus francisci	Horn shark	0	2	0	0	1	0.6
Heterostichus rostratus	Giant kelpfish	3	3	0	0	4	2
Hypanus dipterurus	Diamond stingray	0	0	0	2	0	0.4
Hypsoblennius gentilis	Bay blenny	0	0	2	2	1	1
Hypsoblennius jenkinsi	Mussel blenny	1	0	2	3	1	1.4
Hypsypops rubicundus	Garibaldi	0	2	0	1	3	1.2
Kyphosus azureus	Zebra-perch sea chub	1	1	1	1	0	0.8
Labrisomus xanti	Largemouth blenny	0	2	0	0	1	0.6
Lepidogobius lepidus	Bay goby	0	0	1	0	0	0.2
Leuresthes tenuis	California grunion	0	0	0	1	0	0.2
Medialuna californiensis	Halfmoon	3	4	1	0	3	2.2
Menticirrhus undulatus	California kingcroaker	1	0	3	1	0	1
Mugil cephalus	Flathead grey mullet	0	0	4	4	1	1.8
Mustelus californicus	Gray smoothhound	0	0	0	1	0	0.2
Myliobatis californica	Bat eagle ray	2	3	4	2	3	2.8
Paraclinus integripinnis	Reef finspot	1	3	0	1	1	1.2
Paralabrax clathratus	Kelp bass	4	4	0	1	4	2.6
Paralabrax maculatofasciatus	Spotted sand bass	0	0	4	4	0	1.6
Paralabrax nebulifer	Barred sand bass	2	0	3	3	3	2.2
Paralichthys californicus	California halibut	2	1	3	2	2	2
Peprilus simillimus	Pacific pompano	1	0	0	0	0	0.2
Phanerodon furcatus	White seaperch	3	0	0	2	0	1
Platyrhinoidis triseriata	Thornback guitarfish	1	0	0	0	0	0.2
Pleuronichthys guttulatus	Diamond turbot	0	0	3	3	0	1.2
Pleuronichthys ritteri	Spotted turbot	0	0	0	1	0	0.2
Pleuronichthys verticalis	Hornyhead turbot	1	0	0	0	0	0.2
Porichthys myriaster	Specklefin midshipman	0	0	0	1	0	0.2
Pseudobatos productus	Shovelnose guitarfish	0	2	1	2	0	1
Quietula y-cauda	American shadow goby	0	0	4	4	0	1.6
Rhinogobiops nicholsii	Blackeye goby	0	2	0	0	0	0.4
Sarda chiliensis	Eastern Pacific bonito	0	0	1	0	0	0.2
Sardinops sagax	California pilchard/Pacific Sardine	4	2	2	4	2	2.8
Scomber japonicus	Chub mackerel	2	2	0	1	2	1.4
Scorpaena guttata	California scorpionfish	0	1	3	3	1	1.6
Sebastes paucispinis	Bocaccio rockfish	0	0	1	2	0	0.6
Sebastes sp.	-	0	1	1	0	0	0.4
Seriola dorsalis	Yellowtail amberjack	0	0	0	3	1	0.8
Sphyraena argentea	Pacific barracuda	0	2	1	2	3	1.6
Strongylura exilis	Californian needlefish	0	0	1	2	0	0.6
Symphurus atricaudus	California tonguefish	3	0	0	0	0	0.6
Syngnathus leptorhynchus	Bay pipefish	1	1	1	0	1	0.8
Synodus lucioceps	California lizardfish	1	0	0	0	0	0.2
Thunnus alalunga	Albacore	0	0	2	1	0	0.6
Thunnus sp.	-	0	0	1	1	0	0.4
Trachurus symmetricus	Pacific jack mackerel	4	1	0	1	3	1.8
Triakis semifasciata	Leopard shark	2	1	1	2	3	1.8
Typhlogobius californiensis	Blind goby	1	0	0	0	0	0.2
Umbrina roncador	Yellowfin drum	2	0	4	4	0	2
Urobatis halleri	Haller's round ray	1	3	4	4	3	3
Xystreurys liolepis	Fantail flounder	2	0	0	1	0	0.6
	One Season
	Two Seasons
	Three Seasons
	Four Seasons
Amarillo Seasonal Occupancy
Species	Summer	Fall	Winter	Spring
Pleuronichthys verticalis	X
Paraclinus integripinnis	X
Oxyjulis californica	X
Peprilus simillimus	X
Synodus lucioceps		X
Kyphosus azureus		X
Syngnathus leptorhynchus			X
Cymatogaster aggregata				X
Embiotoca caryi				X
Genyonemus lineatus				X
Menticirrhus undulatus				X
Hypsoblennius jenkinsi				X
Typhlogobius californiensis				X
Brachygenys californiensis				X
Platyrhinoidis triseriata				X
Urobatis halleri				X
Amphistichus sp./Hyperprosopon sp.				X
Halichoeres semicinctus	X	X
Xystreurys liolepis	X	X
Scomber japonicus	X	X
Umbrina roncador	X			X
Gobiesox rhessodon	X			X
Paralabrax nebulifer	X			X
Citharichthys sordidus/xanthostigma	X			X
Myliobatis californica	X			X
Beringraja inornata	X			X
Triakis semifasciata		X	X
Embiotoca jacksoni		X		X
Paralichthys californicus		X		X
Medialuna californiensis	X	X		X
Engraulis mordax	X	X		X
Bodianus pulcher	X	X		X
Symphurus atricaudus	X	X		X
Phanerodon furcatus	X		X	X
Anisotremus davidsonii	X		X	X
Heterostichus rostratus		X	X	X
Atherinopsis californiensis	X	X	X	X
Trachurus symmetricus	X	X	X	X
Sardinops sagax	X	X	X	X
Paralabrax clathratus	X	X	X	X
Citharichthys stigmaeus	X	X	X	X
Big Geiger Cove Seasonal Occupancy
Species	Summer	Fall	Winter	Spring
Caulolatilus princeps	X
Trachurus symmetricus	X
Brachygenys californiensis	X
Cymatogaster aggregata		X
Cheilopogon sp.		X
Kyphosus azureus		X
Scorpaena guttata		X
Paralichthys californicus		X
Syngnathus leptorhynchus		X
Triakis semifasciata		X
Sebastes sp.				X
Citharichthys sordidus				X
Heterodontus francisci	X	X
Atherinopsis californiensis	X		X
Hypsypops rubicundus		X		X
Sphyraena argentea		X		X
Cheilopogon pinnatibarbatus		X		X
Gobiesox rhessodon		X		X
Labrisomus xanti		X		X
Sardinops sagax		X		X
Anisotremus davidsonii		X		X
Scomber japonicus		X		X
Pseudobatos productus		X		X
Rhinogobiops nicholsii			X	X
Bodianus pulcher	X	X	X
Heterostichus rostratus	X	X		X
Oxyjulis californica	X	X		X
Myliobatis californica	X	X		X
Gibbonsia elegans/montereyensis/metzi		X	X	X
Paraclinus integripinnis		X	X	X
Urobatis halleri		X	X	X
Chromis punctipinnis	X	X	X	X
Girella nigricans	X	X	X	X
Medialuna californiensis	X	X	X	X
Engraulis mordax	X	X	X	X
Halichoeres semicinctus	X	X	X	X
Paralabrax clathratus	X	X	X	X
Inner DeAnza Peninsula
Species	Summer	Fall	Winter	Spring
Strongylura exilis	X
Kyphosus azureus	X
Cynoscion parvipinnis		X
Acanthogobius flavimanus		X
Thunnus sp.		X
Triakis semifasciata		X
Pseudobatos productus		X
Gillichthys mirabilis			X
Lepidogobius lepidus			X
Sebastes paucispinis			X
Sebastes sp.			X
Citharichthys sordidus			X
Sarda chiliensis			X
Syngnathus leptorhynchus			X
Sphyraena argentea				X
Medialuna californiensis				X
Medialuna californiensis				X
Thunnus alalunga	X	X
Hypsoblennius gentilis	X		X
Hypsoblennius jenkinsi	X			X
Anisotremus davidsonii	X			X
Sardinops sagax			X	X
Embiotoca jacksoni	X	X		X
Brachygenys californiensis	X	X		X
Menticirrhus undulatus	X		X	X
Paralabrax nebulifer	X		X	X
Paralichthys californicus	X		X	X
Pleuronichthys guttulatus	X		X	X
Cymatogaster aggregata		X	X	X
Genyonemus lineatus/Seriphus politus	X	X	X	X
Umbrina roncador	X	X	X	X
Atherinopsis californiensis	X	X	X	X
Anchoa delicatissima	X	X	X	X
Fundulus parvipinnis	X	X	X	X
Quietula y-cauda	X	X	X	X
Mugil cephalus	X	X	X	X
Paralabrax maculatofasciatus	X	X	X	X
Myliobatis californica	X	X	X	X
Urobatis halleri	X	X	X	X
Outer DeAnza Peninsula
Species	Summer	Fall	Winter	Spring
Pleuronichthys ritteri		X
Thunnus alalunga		X
Thunnus sp.		X
Porichthys myriaster	X
Trachurus symmetricus	X
Scomber japonicus	X
Mustelus californnicus				X
Embiotoca jacksoni				X
Menticirrhus undulatus				X
Leuresthes tenuis				X
Paraclinus integripinnis				X
Kyphosus azureus				X
Citharichthys stigmaeus				X
Xystreurys liolepis				X
Hypsypops rubicundus			X
Paralabrax clathratus			X
Hypanus dipterurus	X	X
Pseudobatos productus	X	X
Hypsoblennius gentilis		X		X
Bodianus pulcher		X		X
Halichoeres semicinctus		X		X
Paralichthys californicus		X		X
Phanerodon furcatus		X	X
Sebastes paucispinis		X	X
Sphyraena argentea	X			X
Strongylura exilis	X			X
Engraulis mordax	X			X
Myliobatis californica	X			X
Gillichthys mirabilis			X	X
Genyonemus lineatus/Seriphus politus	X	X		X
Seriola dorsalis	X	X		X
Fundulus parvipinnis	X	X		X
Anisotremus davidsonii	X	X		X
Brachygenys californiensis	X	X		X
Paralabrax nebulifer	X	X		X
Pleuronichthys guttulatus		X	X	X
Hypsoblennius jenkinsi	X		X	X
Cymatogaster aggregata	X	X	X	X
Umbrina roncador	X	X	X	X
Atherinopsis californiensis	X	X	X	X
Sardinops sagax	X	X	X	X
Anchoa delicatissima	X	X	X	X
Quietula y-cauda	X	X	X	X
Mugil cephalus	X	X	X	X
Paralabrax maculatofasciatus	X	X	X	X
Urobatis halleri	X	X	X	X
Two Harbors
Species	Summer	Fall	Winter	Spring
Scorpaena guttata		X
Cheilopogon sp.	X
Hypsoblennius gentilis	X
Labrisomus xanti	X
Seriola dorsalis	X
Brachygenys californiensis	X
Mugil cephalus	X
Gibbonsia elegans/montereyensis/metzi				X
Paraclinus integripinnis				X
Syngnathus leptorhynchus				X
Hypsoblennius jenkinsi			X
Citharichthys stigmaeus			X
Heterodontus francisci			X
Cymatogaster aggregata	X	X
Caulolatilus princeps	X			X
Cheilopogon pinnatibarbatus	X			X
Scomber japonicus	X			X
Sardinops sagax			X	X
Paralichthys californicus			X	X
Hypsypops rubicundus	X	X		X
Sphyraena argentea	X	X		X
Anisotremus davidsonii	X	X		X
Triakis semifasciata	X	X		X
Myliobatis californica	X	X		X
Urobatis halleri	X	X		X
Trachurus symmetricus	X	X	X
Medialuna californiensis	X	X	X
Engraulis mordax		X	X	X
Chromis punctipinnis	X		X	X
Paralabrax nebulifer	X		X	X
Atherinopsis californiensis	X	X	X	X
Heterostichus rostratus	X	X	X	X
Girella nigricans	X	X	X	X
Bodianus pulcher	X	X	X	X
Halichoeres semicinctus	X	X	X	X
Paralabrax clathratus	X	X	X	X

## Sheet: S6 Table 
Site	Estimate	Std. Error	z value	Pr(>|z|)	Significance
Big Geiger Cove - Amarillo == 0	0.05915	0.11244	0.526	0.9951
Cherry Cove - Amarillo == 0	-0.08004	0.11613	-0.689	0.9832
Inner DeAnza Peninsula - Amarillo == 0	0.15515	0.11393	1.362	0.7496
Outer DeAnza Peninsula - Amarillo == 0	0.33046	0.10963	3.014	0.0309	*
Two Harbors - Amarillo == 0	0.03437	0.11726	0.293	0.9997
Cherry Cove - Big Geiger Cove == 0	-0.1392	0.1102	-1.263	0.8048
Inner DeAnza Peninsula - Big Geiger Cove == 0	0.09599	0.10788	0.89	0.9489
Outer DeAnza Peninsula - Big Geiger Cove == 0	0.27131	0.10332	2.626	0.091
Two Harbors - Big Geiger Cove == 0	-0.02479	0.11138	-0.223	0.9999
Inner DeAnza Peninsula - Cherry Cove == 0	0.23519	0.11172	2.105	0.2839
Outer DeAnza Peninsula - Cherry Cove == 0	0.4105	0.10732	3.825	0.0018	**
Two Harbors - Cherry Cove == 0	0.11441	0.11511	0.994	0.9198
Outer DeAnza Peninsula - Inner DeAnza Peninsula == 0	0.17531	0.10494	1.671	0.5508
Two Harbors - Inner DeAnza Peninsula == 0	-0.12078	0.11289	-1.07	0.8932
Two Harbors - Outer DeAnza Peninsula == 0	-0.29609	0.10854	-2.728	0.0696 .
Season	Estimate	Std. Error	z value	Pr(>|z|)
Spring - Fall == 0	0.37152	0.08371	4.438	<0.001	***
Summer - Fall == 0	0.14998	0.08833	1.698	0.323
Winter - Fall == 0	-0.27773	0.09969	-2.786	0.0274	*
Summer - Spring == 0	-0.22154	0.08488	-2.61	0.0443	*
Winter - Spring == 0	-0.64925	0.09664	-6.718	<0.001	***
Winter - Summer == 0	-0.42771	0.10067	-4.249	<0.001	***

## Sheet: S7 Table
S6 Table. Catalina seagrass and sandy bottom fish species list.
Species Shared by Seagrass and Sandy Bottom		Species Unique to Catalina Seagrass		Species Unique to Catalina Sandy Bottom
Anisotremus davidsonii	Sargo	Brachygenys californiensis	Californian salema	Euthynnus affinis	Mackerel tuna
Atherinopsis californiensis	Jack silverside	Cheilopogon sp.	-	Squatina californica	Pacific angel shark
Bodianus pulcher	California sheephead	Citharichthys sordidus	Pacific sanddab
Caulolatilus princeps	Ocean whitefish	Citharichthys stigmaeus	Speckled sanddab
Cheilopogon pinnatibarbatus	Bennett's flyingfish	Cymatogaster aggregata	Shiner perch
Chromis punctipinnis	Blacksmith	Hypsoblennius gentilis	Bay blenny
Engraulis mordax	Californian anchovy	Hypsoblennius jenkinsi	Mussel blenny
Gibbonsia elegans/montereyensis/metzi	Spotted/crevice/striped kelpfish	Labrisomus xanti	Largemouth blenny
Girella nigricans	Opaleye	Mugil cephalus	Flathead gray mullet
Halichoeres semicinctus	Rock wrasse	Paralabrax nebulifer	Barred sand bass
Heterodontus francisci	Horn shark	Pseudobatos productus	Shovelnose guitarfish
Heterostichus rostratus	Giant kelpfish	Syngnathus leptorhynchus	Bay pipefish
Hypsypops rubicundus	Garibaldi	Triakis semifasciata	Leopard shark
Medialuna californiensis	Halfmoon
Myliobatis californica	Bat ray
Paraclinus integripinnis	Reef finspot
Paralabrax clathratus	Kelp bass
Paralichthys californicus	California halibut
Sardinops sagax	California pilchard/Pacific Sardine
Scomber japonicus	Chub mackerel
Scorpaena guttata	California scorpionfish
Sphyraena argentea	Pacific barracuda
Trachurus symmetricus	Pacific jack mackerel
Urobatis halleri	Haller's round ray

## Sheet: S8 Table
S7 Table. Environmental DNA and scuba survey fish species list.
	Amarillo
Captured with Both Methods	Captured with eDNA Only	Captured with Scuba Survey Only
Kelp bass	Black perch	Barred sand bass
Pacific jack mackerel	California halibut	Pacific barracuda
	California lizardfish
	California sheephead
	California tonguefish
	Californian anchovy
	Chub mackerel
	Fantail flounder
	Giant kelpfish
	Halfmoon
	Jack silverside
	Leopard shark
	Pacific sardine
	Rock wrasse
	Speckled sanddab
	Zebra-perch sea chub
	Big Geiger Cove
Captured with Both Methods	Captured with eDNA Only	Captured with Scuba Survey Only
Bat ray	Blacksmith	Sargo
California sheephead	Californian anchovy
Californian salema	Horn shark
Halfmoon	Jack silverside
Horn shark	Ocean whitefish
Kelp bass	Pacific jack mackerel
Opaleye	Señorita
Rock wrasse
	Two Harbors
Captured with Both Methods	Captured with eDNA Only	Captured with Scuba Survey Only
Bat ray	California scorpionfish	Barred sand bass
California sheephead	Californian anchovy	Black perch
Garibaldi	Haller's round ray	Californian salema
Giant kelpfish	Jack silverside
Halfmoon	Leopard shark
Kelp bass	Sargo
Opaleye
Pacific barracuda
Pacific jack mackerel
Rock wrasse
Shiner perch
